# Supplementary material for: SIX1 amplification modulates stemness and tumorigenesis in breast cancer
Source: J Transl Med. 2023 Nov 29;21:866. doi: 10.1186/s12967-023-04679-2 (PMC10685563; doi:10.1186/s12967-023-04679-2)
Supplement: Supplementary file 1 — Additional file 1: Table S1. Detailed information of differential expressed genes. Detailed information of differential expressed genes between the high SIX1 expression group and the low SIX1 expression group. The experimental group comprising patients in the top 25% and the control group comprising patients in the bottom 25%. [file 12967_2023_4679_MOESM1_ESM.csv]

	logFC	AveExpr	t	P.Value	adj.P.Val	B
SIX1	4.53264343992141	3.40332954852513	93.4828809626484	0	0	718.138199876819
SIX4	1.30725511961284	3.64530341378273	15.8142662334748	9.91180377519724e-47	8.49441583534404e-43	94.8304154401698
C14orf39	0.560540530633191	0.333268825493513	15.5853894174842	1.19976487817494e-45	6.85465667063948e-42	92.3924847501648
SLC4A8	1.1821524677245	2.42417307770192	11.2809376166054	1.06150983623869e-26	4.54856964828277e-23	49.7368384951871
CHI3L2	-1.74761732729271	3.64209562183227	-10.7533635410741	1.29278722574552e-24	4.43167460985564e-21	45.0458539102944
MNAT1	0.5043512094507	3.82223920506339	10.5569490374298	7.44388122136039e-24	2.12646873556862e-20	43.3364180037634
TMEM150C	1.85906190551631	4.94396498101932	10.5122300614267	1.10568604230413e-23	2.70735125215612e-20	42.9501107054775
HOXC11	1.43368336952987	2.55441917170035	10.075765795843	4.9603273923023e-22	1.06275014380077e-18	39.2374662346438
ZFHX3	0.648718546130543	2.82609851437029	9.91494332702681	1.96048372437922e-21	3.73363233731775e-18	37.8965429332242
STMND1	1.44330744201534	3.00101997224362	9.85243971433397	3.33099408624393e-21	5.7093238638221e-18	37.3794212044147
KIAA1958	0.606814515017204	2.45355768221448	9.69604829718454	1.24229483742681e-20	1.9357212284996e-17	36.0955341861082
GASK1A	-1.01705111717525	2.92004310929792	-9.61417850617778	2.46018667427291e-20	3.51396663308647e-17	35.429194490193
RIIAD1	0.744108872531834	1.09458456718786	9.5922402126239	2.95249576230073e-20	3.89275210506419e-17	35.2513176420546
EDARADD	1.22766092426942	2.75322944285688	9.55686749653417	3.95966917612369e-20	4.84776640562572e-17	34.9651214106784
GTF3C1	0.490969233078638	5.68265703203811	9.49830123444303	6.42670540902293e-20	7.34358204737687e-17	34.4929247066961
GATA2	1.14785346535066	3.14619386810596	9.36156799409959	1.97476159857436e-19	1.99547987412101e-16	33.3985982152534
SAMD12	0.700882206479537	3.02599226232018	9.36129432825385	1.97918073862643e-19	1.99547987412101e-16	33.3964194151718
PLEKHF2	0.790552480894474	6.59830615968408	9.3077617484991	3.06194964199172e-19	2.91565649242989e-16	32.971103109931
DAAM1	0.54928671860503	4.32220333554207	9.28749589355937	3.61028530808349e-19	3.25685737792374e-16	32.8105516654067
ATP7B	0.856459921762034	2.47533629019648	9.27239176868999	4.08122965670131e-19	3.49761381579303e-16	32.6910578831808
GALNT6	1.22110530999445	6.30104077656437	9.26514964126552	4.32814038242988e-19	3.53258695975467e-16	32.6338130691513
HS6ST3	1.23049093760333	1.98293805290921	9.19846312579367	7.42229998927336e-19	5.78264644618843e-16	32.1082249429281
EXOC2	0.815472416227403	5.64886728178255	9.15823782045073	1.0262375947653e-18	7.64770103229445e-16	31.7925299724292
CLGN	1.45230715485127	3.93701325578149	9.14897022709704	1.10561497214729e-18	7.89593359275192e-16	31.7199397848905
HOXC10	1.64116492831946	4.4859024416983	9.13116036469249	1.27560987309874e-18	8.74558128996497e-16	31.5805918010735
ZNF704	0.804593308080386	3.94250461486751	9.0777653799056	1.95622966771917e-18	1.28960678864256e-15	31.1640134017815
LRATD2	0.734983394683458	6.2879511460814	9.03886146903126	2.66827960173935e-18	1.69386342125231e-15	30.8616243691264
TRIM3	0.709444564186912	4.09151027308754	8.96441804026645	4.81984965185763e-18	2.95043653688714e-15	30.2856725888714
EPS8	0.67421050279725	4.44080079823974	8.90308803614523	7.82430666805973e-18	4.50740688061455e-15	29.8138319815652
GCNT1	0.894269189397308	3.47968408001727	8.90203859634309	7.88927692056223e-18	4.50740688061455e-15	29.8057791164321
HOXC4	0.848918691774619	3.38265665003973	8.80197908192247	1.72998080740751e-17	9.5651196899886e-15	29.0412310941756
CPT1A	0.730104650406052	5.73060290171825	8.79266868247724	1.86049463664001e-17	9.96527439750305e-15	28.9704199938313
BRD3	0.565888435403356	4.74701017111886	8.7814494007717	2.03076349829151e-17	1.05476625335504e-14	28.8851654249143
AGL	0.912090665586194	4.69097178063083	8.76307139697752	2.34358184663304e-17	1.18144096621442e-14	28.7456888611116
ATP9A	0.706260737036371	5.96350453566541	8.71376215856728	3.43835349458107e-17	1.68381082563199e-14	28.3725518894178
SPATS2	0.413458821902281	4.46361289517169	8.63846276447379	6.15507993771168e-17	2.93050194812162e-14	27.8058086853004
GPR160	0.890481170034507	5.24053210224694	8.63139212189775	6.49974873870809e-17	3.01096468598532e-14	27.7527825355849
LIMA1	0.671054287239039	6.15464416241938	8.6259537504188	6.77777434826274e-17	3.05713295603219e-14	27.7120199732446
TTC22	-0.888191980653197	2.4195148560363	-8.47169594149983	2.20557026738647e-16	9.69319855974464e-14	26.5639557735801
CDYL2	0.821257564567985	3.91557029249682	8.45543912183726	2.49531305771484e-16	1.06924164523081e-13	26.4438868581613
SLC35A3	0.513455853217957	3.32927349664863	8.43645456616438	2.88155147875333e-16	1.20462908160566e-13	26.3038954944115
ARFGEF3	0.885146652707853	5.03892760367157	8.36880915275115	4.80261096398389e-16	1.95992266482581e-13	25.8070485674094
NQO1	0.946442918873253	6.9540045180882	8.33913420864255	6.00313717377313e-16	2.39287839903422e-13	25.5900630175557
LRFN2	0.505181677720416	1.02455441785371	8.33413907242269	6.23252572846366e-16	2.42785206786062e-13	25.5535967196365
ACVR1B	0.493771976127795	5.32915153289952	8.32890544568884	6.48215788465925e-16	2.46898191429021e-13	25.5154074707933
SHROOM2	0.663134401330888	3.27622918930682	8.31078202000106	7.42538127575852e-16	2.76676163188046e-13	25.3833060244778
DNAJC22	1.03943716401435	3.24006802050784	8.26751796731484	1.02605487224904e-15	3.7418256404997e-13	25.0688561468506
CRNKL1	0.459450190064596	5.82080753804407	8.21481373033888	1.51887881231067e-15	5.42366309229268e-13	24.6875158892472
SOX13	0.540503554942754	5.07850829223519	8.1688354127457	2.13532613598898e-15	7.46928366752062e-13	24.3563924316603
DNASE1	0.467293340581216	2.4996194133484	8.16159901677158	2.25263623134987e-15	7.72203700106735e-13	24.3044099534516
TSPAN13	0.806735985979541	8.95903962342958	8.14298129311035	2.58450422556764e-15	8.68596126004497e-13	24.1708354455159
PBX1	0.765726571907605	5.76623517866507	8.12596014119411	2.92991252102078e-15	9.65744242505695e-13	24.0489244750992
RNF43	0.760158791295857	2.8541783452274	8.10894704773275	3.32062546970854e-15	1.07387774624159e-12	23.927270826505
SOX2	0.977940925500868	0.96061939756315	8.09616339108353	3.64764949468628e-15	1.15779096923931e-12	23.8359916337157
CAMK2N1	0.944149815490468	6.29443055881401	8.08128607505668	4.0684194377604e-15	1.26786743933115e-12	23.7299053175372
ZNF468	0.517026612720861	4.16513074727623	8.06623763635766	4.54272310670006e-15	1.39039775087213e-12	23.6227546203195
MTARC1	0.547774205035912	2.27948768718836	8.05016302512276	5.10972500619514e-15	1.53650327379271e-12	23.508470549007
TMEM97	0.694708634573201	5.48520927900317	8.04660556864604	5.24435149488056e-15	1.54979628659057e-12	23.4832026798727
SHISA9	0.842029850472369	1.53269681836756	8.02992047920212	5.92397368499815e-15	1.72096455865879e-12	23.3648092648394
INPP5J	1.03102850769936	4.27854526885724	8.01813960996825	6.45548617081324e-15	1.84411721612898e-12	23.2813315878065
VIRMA	0.536744841780744	5.41303386162894	7.99080108849128	7.87703059027804e-15	2.21331646421911e-12	23.0879867716688
CTPS2	0.502110866932208	5.11546461518407	7.97259841436411	8.99056870410867e-15	2.48545721916811e-12	22.9595420113406
TRMT5	0.321889828452718	4.00114373690114	7.9647817704978	9.51515563519765e-15	2.55300675578195e-12	22.9044559302631
LGALS8	0.558654490953661	5.14738227236295	7.9645261102083	9.53281402392328e-15	2.55300675578195e-12	22.9026549418303
PPM1A	0.42547620317576	4.84724778091251	7.9308620414918	1.21639953544764e-14	3.20755200578039e-12	22.6659093675936
NUDT4	0.508882506791264	4.12864050393952	7.89140249571008	1.61702800027687e-14	4.19937271587053e-12	22.3894184051181
FOXA1	1.46635141320018	7.4484766067481	7.86597759211791	1.94147752085421e-14	4.96670518021511e-12	22.2118475584461
CXXC4	0.755763369054329	2.45504971817903	7.85848656477879	2.04876939397777e-14	5.16410403129103e-12	22.1596161324547
TMEM30B	0.64046858663422	5.61358000403856	7.82285027672389	2.64478312528581e-14	6.56979460397083e-12	21.9116836027033
FXYD5	-0.636218112381961	6.57122661566392	-7.81874065862667	2.72366619366484e-14	6.60659989561035e-12	21.883149481999
RAB3D	0.625655272033971	5.38026012752106	7.81807348178052	2.7366895716939e-14	6.60659989561035e-12	21.8785182319363
TRIL	0.712541709987504	4.56179349529917	7.8107412957369	2.88392393950371e-14	6.7864128329665e-12	21.8276421675878
EHMT1	0.359669979719905	3.67620003287169	7.81025845677067	2.89388921661593e-14	6.7864128329665e-12	21.824293214353
SPDEF	1.28407941837341	7.96590420231874	7.80852452102371	2.92995653231926e-14	6.7864128329665e-12	21.8122680616587
VPS37C	0.417686751039582	5.71499085890028	7.7858669850641	3.44403965184682e-14	7.87077861768726e-12	21.6553299279477
SLC16A14	0.641584420228443	3.295925491036	7.73800353553102	4.84016921127153e-14	1.09158553001571e-11	21.3250011944041
GPC4	0.947338081526384	5.13688089678628	7.73515662140464	4.93888629780682e-14	1.0993832616157e-11	21.3054046535958
TMEM106C	0.483289073062156	6.57467875868475	7.72946385466646	5.14227430379795e-14	1.12998181496278e-11	21.2662362096912
TMEM132A	0.737577492969037	5.27576948714138	7.72055208924099	5.47736484621798e-14	1.18628545905916e-11	21.2049662271815
GNA15	-0.637587464544584	3.54805411936907	-7.71902461669508	5.53692162921427e-14	1.18628545905916e-11	21.1944702698925
SLC45A3	-0.647104174206552	2.91749729295877	-7.71136330720798	5.84540605815886e-14	1.22909079222964e-11	21.1418510671992
STK39	0.637843233169052	5.53523208571184	7.71052599097344	5.8801309779948e-14	1.22909079222964e-11	21.1361027752386
NXPH1	1.18417451915967	1.15956179951914	7.69090246601274	6.75476668454485e-14	1.39490001172408e-11	21.0015280538595
SEPTIN8	0.484896191123361	5.34733491146038	7.68403096760581	7.09039492513037e-14	1.44543169256823e-11	20.9544696284948
BEND3	0.506918750843923	2.41181979498155	7.68248528828762	7.16812683012248e-14	1.44543169256823e-11	20.943888932565
ZNF888	0.459481144487791	3.77643709636415	7.67955692481706	7.3177037508101e-14	1.45843537545215e-11	20.9238479885934
RIMKLA	0.632939378744287	1.4359369292245	7.66848859693055	7.91136654963482e-14	1.55863014552576e-11	20.8481547771293
TTC9	0.589927444143047	4.70532147797366	7.66426424271281	8.15025007094798e-14	1.58744643427328e-11	20.8192887475452
SLC39A9	0.45252645140298	6.17938781709115	7.6616084519925	8.30405780255751e-14	1.59923090714422e-11	20.801147641782
SYNJ2BP	0.486063992863285	4.63662956843707	7.61578284320984	1.14563560009483e-13	2.17763332583371e-11	20.4889210466179
ODF2	0.357004278090089	5.28481734093288	7.61447834721222	1.15615304930494e-13	2.17763332583371e-11	20.4800551465276
TPO	0.363995687053826	0.931442388735816	7.59857893008271	1.2922470435491e-13	2.40751242678604e-11	20.3720945880181
IL19	0.467608057829672	0.384517855187207	7.58526383177324	1.41827209547168e-13	2.61389072219189e-11	20.2818223589411
VPS13B	0.55993200281491	3.9602601308224	7.57961428008363	1.47533416978146e-13	2.69013060319726e-11	20.2435588156913
NBEA	0.685187368580541	2.56772380450579	7.56936180425792	1.58472183291157e-13	2.8591718122215e-11	20.1741792539919
WASHC5	0.561344199900569	6.0671473421688	7.5658719844246	1.62374906112253e-13	2.89906863621251e-11	20.1505806116347
ZNF623	0.478130356510506	4.89637806460292	7.55942559053982	1.69834608173793e-13	2.98870854763778e-11	20.1070123650051
FGFR1	0.802019449341066	4.71311242825542	7.55854205672702	1.7088298580426e-13	2.98870854763778e-11	20.1010433035092
SLC38A6	0.298003544036213	2.83010384996006	7.5550105656504	1.75137405577554e-13	3.03217690060534e-11	20.0771905613836
SLX4	0.415255778146189	2.80005756930757	7.54908071250873	1.82517062266322e-13	3.12834244724476e-11	20.0371588686778
ERGIC1	0.533503533220967	6.41598783661089	7.54040706552127	1.93866195043725e-13	3.28996691391034e-11	19.9786500242337
ZNF761	0.408808697495153	4.05284813981501	7.53102450547424	2.06926199907612e-13	3.47717163374164e-11	19.9154205157151
EPB41L5	0.51321187485421	4.17643113677173	7.51895830653308	2.25002170062231e-13	3.71555136179694e-11	19.8341996702116
ORMDL3	0.670002269080687	6.86563822777275	7.51867312140433	2.25447690564109e-13	3.71555136179694e-11	19.8322812898683
MS4A15	1.10071278423615	1.9141216172806	7.51147881528866	2.36978693567737e-13	3.86839505500096e-11	19.7839062373932
SCARB2	0.418167235162612	5.89497320229567	7.4790710430956	2.96547637083845e-13	4.79511933926142e-11	19.5664602827728
TMEM210	0.428616774022643	0.957308728371037	7.47085470078468	3.13857233396442e-13	5.02758222468692e-11	19.5114526477013
TOX3	1.04040224479882	3.46731636923437	7.46708798795692	3.22121701217647e-13	5.11219070265784e-11	19.4862513027409
ZCCHC3	0.337240465723355	5.12210928770715	7.4395497651392	3.89411850192229e-13	6.12341202962826e-11	19.3023200594079
JPT2	0.437848286061044	7.46315261628958	7.42798457387103	4.2163711547754e-13	6.56987287207731e-11	19.2252397930255
HPX	1.14847138127085	3.34156577115994	7.42276892998028	4.37015811709904e-13	6.74815406550249e-11	19.1905102977467
GINS1	0.60396479611792	3.97899952196988	7.39297641831351	5.36048287477579e-13	8.20345325657652e-11	18.992512085656
B3GALT5	0.979926292075868	1.96963960862302	7.38361563621986	5.71501797632879e-13	8.66862018710402e-11	18.9304354976171
HOXC13	1.08227546986705	3.28904927576784	7.36038342017581	6.69773038940581e-13	1.00700963924926e-10	18.7766475574021
SLC24A3	0.871189767476115	4.13360536481393	7.34235149678989	7.57347212114074e-13	1.12877662744654e-10	18.657556907391
ZNF765	0.344189021876159	2.41001855792603	7.33803286392921	7.79939954459599e-13	1.15242851891703e-10	18.6290702959574
HACD3	0.549440226212798	6.87123137988019	7.33133563946655	8.16294473239835e-13	1.19583651891716e-10	18.5849211593675
SOGA1	0.45156371194818	5.12076160420924	7.3232298427059	8.62531273702304e-13	1.25286322298792e-10	18.5315307022411
IL1RAPL2	0.378027024665497	0.470544914942763	7.30860219682349	9.52581722796744e-13	1.37203787636439e-10	18.4353053812995
ZNF28	0.482241654173242	4.07227204826113	7.30699831339282	9.63001385129639e-13	1.37548697842683e-10	18.4247641289986
APMAP	0.407990141595391	8.31518388637333	7.29734947790511	1.02809408498604e-12	1.45632500964138e-10	18.3613888756187
GNPNAT1	0.531087381718431	4.56972573897219	7.29486171483001	1.04556725101038e-12	1.4689362854359e-10	18.345059959706
ANO1	0.88174028794292	5.74996350166287	7.291537116416	1.06937496820847e-12	1.49016967114578e-10	18.323245452076
ZNF737	0.648693970786524	3.19190752939404	7.28939114323038	1.0850249091748e-12	1.49978443090774e-10	18.3091688872187
REPS2	0.905794038991295	4.13927774219158	7.27783789284796	1.17323205548291e-12	1.59549893244019e-10	18.2334435661413
ABCG1	0.60683608812041	4.93055659445465	7.27695139067554	1.18028466549316e-12	1.59549893244019e-10	18.2276371015106
STK35	0.3866595602222	5.06126372688321	7.27615725146936	1.18663788827271e-12	1.59549893244019e-10	18.2224360951256
HID1	0.736377334452818	6.35116326795061	7.27555176576858	1.19150445363095e-12	1.59549893244019e-10	18.2184709389397
GSR	0.578051498791668	6.20257011637741	7.2700288226261	1.23681112169465e-12	1.64332888572451e-10	18.1823152576594
SLC13A2	0.957859819508034	1.69634639980397	7.26492224151279	1.28020810767496e-12	1.68790515119607e-10	18.1489053638374
RIMS1	0.517249858323978	0.724628929813217	7.2629738720813	1.29715773830211e-12	1.69719722400749e-10	18.136163213704
TIMELESS	0.486832174226652	4.99714509326284	7.24407686641738	1.473438536068e-12	1.91323761425799e-10	18.0127245664268
CANT1	0.550395286225222	7.02068409159753	7.22645484401165	1.65895524640243e-12	2.1379317987472e-10	17.8978530447847
TP53I11	0.52049680929602	6.43961271246163	7.22357729003113	1.69135689849794e-12	2.16342218210856e-10	17.8791172253141
SIDT1	0.853374818492588	3.94422735206525	7.2194938453242	1.7384080171687e-12	2.20713432698308e-10	17.852540385005
RALGAPB	0.460511031155188	5.20606586941079	7.21650746813348	1.77363108127194e-12	2.23529681860302e-10	17.8331115854247
GPR137B	0.570811460803358	5.63951208224575	7.19901569226797	1.99448718625817e-12	2.49529272791715e-10	17.7194466397722
HOXC5	0.236570505094586	0.457839742351324	7.19254740000234	2.08283024016066e-12	2.58693553017055e-10	17.6774720990903
TAB2	0.451940211402163	5.94125152714735	7.18748553775496	2.15463866149034e-12	2.65687098258593e-10	17.6446460084839
PATZ1	0.43073764978652	5.81395981810069	7.17018869640738	2.41887765789801e-12	2.94260219369617e-10	17.5326204224582
MARCHF6	0.399392182061363	5.91880676648181	7.17007636887292	2.42069375327398e-12	2.94260219369617e-10	17.5318936455915
KANSL2	0.287965714557602	4.98255031232141	7.14978005392441	2.77183947883612e-12	3.33130757958701e-10	17.4007279067552
SEC16A	0.468393792680442	6.56018828681552	7.14902709206719	2.78578735727847e-12	3.33130757958701e-10	17.3958677804218
ENPP1	0.806095405673816	4.79507227831222	7.14832983844849	2.7987648276577e-12	3.33130757958701e-10	17.391367610698
NVL	0.475290323768856	5.10742636406205	7.1437845753816	2.88483132670421e-12	3.38679667991544e-10	17.36204077044
DCAF5	0.353709188889145	5.04694438693467	7.14309020951126	2.89820658415388e-12	3.38679667991544e-10	17.3575619591823
GFRA1	1.6733844729436	5.81581099202057	7.14275619471839	2.90466226340472e-12	3.38679667991544e-10	17.3554076193625
WNK4	1.16490869330709	3.11787360476631	7.137331103438	3.01151745353739e-12	3.48766278065073e-10	17.3204283663817
FNIP2	0.508634427130035	3.41583519066288	7.12309832073728	3.31056801210693e-12	3.80809352949517e-10	17.2287646100486
DYRK2	0.417184316820038	3.96154439229531	7.12209863762938	3.33263727785459e-12	3.80809352949517e-10	17.2223320251972
RGMB	0.337290050643015	2.66772907206638	7.11220187399565	3.55907510499113e-12	4.03990379467205e-10	17.1586904653677
NCOA3	0.503624596580752	5.00677793254633	7.09617747338636	3.95818027925541e-12	4.46336907805511e-10	17.0558005638184
RARA	0.650335737883528	6.04458528679581	7.09082444250333	4.10106394459206e-12	4.59426379152339e-10	17.0214726058343
CHD8	0.36268464000855	4.3548450940833	7.08712261334072	4.20282682070526e-12	4.67769166927845e-10	16.9977460689556
NCOA5	0.266326527933638	6.27661892164678	7.08525015371729	4.25524176556042e-12	4.68306253474112e-10	16.9857486284969
ESRP2	0.4644506245153	5.2138982101743	7.08499983688806	4.262297289496e-12	4.68306253474112e-10	16.9841449690174
CITED2	0.600333522085818	6.80619928603531	7.08093027420738	4.37862990676658e-12	4.78023672624071e-10	16.9580798417942
ACSS1	0.623205127523801	4.51502503122036	7.07983999329939	4.41032318906596e-12	4.7843632569994e-10	16.9510988187568
NAA30	0.363811663719507	4.07612526930191	7.07765962396472	4.47438204007426e-12	4.81055939818103e-10	16.9371406843544
ALDH4A1	0.576685845510444	5.20136000679906	7.0764759468214	4.50954037871522e-12	4.81055939818103e-10	16.9295645998228
STRN3	0.442032723596939	4.76588222712488	7.07617005819346	4.51867014648277e-12	4.81055939818103e-10	16.9276069414825
L2HGDH	0.389136583358038	3.03907112868271	7.0578632353934	5.09945289975317e-12	5.35166893401705e-10	16.810573112084
TMEM131	0.378350684829046	4.63494495342047	7.05773262198902	5.10384948410236e-12	5.35166893401705e-10	16.809739018476
ANKRD50	0.635480519604783	4.95261455293757	7.05723551530246	5.12061671632903e-12	5.35166893401705e-10	16.8065646262801
NEMP1	0.462545350612593	4.47877437867336	7.02888476184367	6.1720021429907e-12	6.38131748188813e-10	16.6258322056133
KCNN4	-0.93340840102617	3.88102708374409	-7.02868114328188	6.18027247370729e-12	6.38131748188813e-10	16.6245363546768
ZNF91	0.542216999873236	3.8999726486613	7.01995399810586	6.54516415234251e-12	6.71761159108686e-10	16.5690252448417
USP38	0.422166219880252	4.48201035802346	7.01883453160746	6.59347608368008e-12	6.7269154806117e-10	16.5619087678434
KMT2D	0.467839531879237	4.28155520675779	7.01129105888052	6.92828450230095e-12	7.02667434138688e-10	16.5139793895186
BRPF3	0.456663660528764	5.3176606320499	7.00852592360114	7.05515006250235e-12	7.11325129831119e-10	16.4964211609928
PLCD4	0.612891003938427	1.34364765699656	7.00584570525641	7.18029711775085e-12	7.19709313440055e-10	16.479407656353
MSL1	0.516669183657114	5.89967631739548	7.00248072577588	7.3405095632073e-12	7.31490313449843e-10	16.4580551069525
TOR1B	0.330846189299276	5.39952208593174	7.00056955993509	7.43306204582719e-12	7.36431696332243e-10	16.4459315737606
EAF2	0.560657376259369	2.99291906688664	6.99904809413973	7.50756131929684e-12	7.3667695964994e-10	16.436282087529
AGR2	1.7217663373552	8.24145722801829	6.9987651285741	7.52149754601747e-12	7.3667695964994e-10	16.4344876477937
RND1	0.73450530225201	3.81792391254686	6.99151149643684	7.88754926163961e-12	7.68139740593767e-10	16.3885090601786
PTPRA	0.342424741090738	6.51628167064754	6.98489028742406	8.23693341737721e-12	7.97632987422855e-10	16.3465739588626
GSE1	0.488920617862553	5.24015322976508	6.97780532990856	8.6276319534095e-12	8.30773099333926e-10	16.3017384770735
GPR137C	0.415865169560151	1.65350133781651	6.97638639670419	8.70803912881036e-12	8.33831232781059e-10	16.292763661093
FBN2	0.641716757524513	1.531403490702	6.96850204606736	9.16841731415627e-12	8.69238017272447e-10	16.2429225702618
LIN52	0.31388442818023	3.80059371998075	6.9683215050776	9.17923460480239e-12	8.69238017272447e-10	16.2417818281127
PRDM4	0.351597619022582	5.00400937379408	6.96689684197505	9.26503567371556e-12	8.72542370590575e-10	16.2327810089031
CHD6	0.487502892799609	4.65269553625655	6.96484586088748	9.3899422546814e-12	8.79473280028629e-10	16.219825902857
EXOC5	0.38483021049612	4.3555856350669	6.95308827588884	1.01385680512832e-11	9.44429654342361e-10	16.1456201822127
ADRA2C	0.826802342072213	2.26037889846664	6.95160164580612	1.02373039031228e-11	9.48472372429868e-10	16.136245071138
ZSWIM5	0.633508737075358	2.22012879519799	6.94802770820159	1.04785513158312e-11	9.65604137383584e-10	16.1137136683714
PCNX4	0.363537282470077	3.33845948864653	6.93497589334116	1.14079494365378e-11	1.04562702322063e-09	16.031512643519
ATP2C2	0.670396650001361	2.87103532927583	6.9327504378476	1.15743046300631e-11	1.05523181574086e-09	16.0175095171906
SLC30A8	1.37330682126418	1.78857428219799	6.913348806019	1.31292373953965e-11	1.18741668349144e-09	15.8955890434661
PRR15	1.13010835761924	5.5725768101117	6.91295623425932	1.31627286968129e-11	1.18741668349144e-09	15.8931250650377
SUPT16H	0.339738351895397	6.54116432182852	6.90510736620036	1.3850220482218e-11	1.2428941312315e-09	15.8438862250365
TTI1	0.382183945451779	4.9462294161006	6.89779615400034	1.45222761010256e-11	1.29641568943531e-09	15.798062493701
HOXC6	0.503895559511641	3.50566288536392	6.87679792385096	1.663560223965e-11	1.47737939060933e-09	15.666680556474
GPATCH2	0.47961224999548	3.94767234522916	6.87495310423984	1.68350905824584e-11	1.48738893084195e-09	15.6551539400147
CSTB	-0.437635207952655	6.932052959231	-6.86668512324682	1.77583795609145e-11	1.56091602909781e-09	15.6035266801593
STRBP	0.376058588736469	5.00341554997399	6.86161259067767	1.83492511280621e-11	1.60462328742339e-09	15.5718784018451
RAB27B	0.753797788109862	4.74862752569848	6.85956467498801	1.85932336300049e-11	1.61770570770703e-09	15.5591067230138
RPRD1B	0.388491651659304	5.05017362638899	6.85178615526911	1.95493090552769e-11	1.69229877377498e-09	15.5106257463668
BIK	0.667210532662485	5.37852607552052	6.84801060386092	2.0030609040589e-11	1.72524944198842e-09	15.4871106374017
SMUG1	0.288867924810111	4.33749939852049	6.83194141029398	2.22125292468106e-11	1.90361375645167e-09	15.3871495061128
TRERF1	0.632417125524641	3.76087663948685	6.82669142485124	2.29747183557884e-11	1.95913767471748e-09	15.354533916391
ELMOD2	0.396696582291958	4.75491600394063	6.82525921079762	2.3187065408845e-11	1.96745693617626e-09	15.3456399359183
NPNT	1.01765498501612	6.24938373924611	6.81796516041651	2.42987678668522e-11	2.05162995683668e-09	15.3003686126871
KIF3B	0.419222214206047	6.00736455387617	6.81459254098155	2.48303257913072e-11	2.08623423560297e-09	15.2794498636335
SENP1	0.363128097656742	4.12456646220749	6.81334753216854	2.50294220499556e-11	2.0927038728597e-09	15.2717298713319
BRF2	0.578690358005508	3.52671487177684	6.81028517194312	2.55258324699473e-11	2.1238483909461e-09	15.2527459878337
RPAP3	0.317405471386375	4.71436125201308	6.80401103278791	2.65732455061884e-11	2.19520965469649e-09	15.2138744192342
MCF2L	0.476543903392531	3.34299063047577	6.80362148332419	2.66396504187205e-11	2.19520965469649e-09	15.2114619524074
TRIM32	0.37528966014167	4.60532850062118	6.80202883690274	2.69128406758907e-11	2.20711047456826e-09	15.2015999572469
MCM8	0.325779220756271	2.2117154388584	6.79307158524705	2.85012947016552e-11	2.32624852945891e-09	15.1461710656291
RASGEF1A	-0.630866642273207	2.13564401901302	-6.7895172966078	2.9156790720184e-11	2.36847105660641e-09	15.1241936333112
RANBP9	0.429898637022368	5.75610355615158	6.78374035495823	3.0253895984372e-11	2.44599894892517e-09	15.08849344576
ABCC5	0.629612285037413	4.47676278772248	6.77939012272191	3.11066968600024e-11	2.50313983183306e-09	15.0616269213385
STAU2	0.422116915395431	4.55785920042563	6.77809287591161	3.13655389229443e-11	2.50523832867795e-09	15.0536180920528
ADNP	0.373512055427094	6.40002582091412	6.77779585116206	3.14251015557619e-11	2.50523832867795e-09	15.0517845285198
GRHL2	0.430252181811859	5.85078299183303	6.77639383613147	3.17077507271692e-11	2.51606873825778e-09	15.0431306647692
RBM12B	0.384342766029008	3.41862371700462	6.77336083780087	3.23277731657779e-11	2.55141133388907e-09	15.0244148129359
PRRT1B	0.766193675316302	1.92115940317536	6.77276554303055	3.24508559386125e-11	2.55141133388907e-09	15.020742232461
CERS6	0.732877233551613	5.26917429236135	6.76591374206132	3.39010638380979e-11	2.6532613433105e-09	14.9784907092822
ADCY5	0.939973615931162	2.37683034433559	6.7648599487495	3.41296739383315e-11	2.6590118695591e-09	14.9719957133183
ZNF615	0.429540720614853	3.36868997074143	6.76309687384037	3.45155429475179e-11	2.66516783409735e-09	14.9611310104735
TP53INP1	0.597491638183932	6.0383054940429	6.76277352875251	3.4586773787525e-11	2.66516783409735e-09	14.9591387010756
LMBR1	0.38277900670236	4.28006411278898	6.76237316715321	3.46751707703448e-11	2.66516783409735e-09	14.956671961477
DHX35	0.296674445541131	3.59625201206606	6.76115977165694	3.49444361509785e-11	2.67387337333826e-09	14.949196646423
FGFR4	0.952130610048753	2.77752085993186	6.7444711494938	3.8862707385633e-11	2.96047468706555e-09	14.8464987472163
ARID2	0.420607209199602	4.09995315907325	6.7415577188907	3.95896038269203e-11	3.00250358227175e-09	14.8285921667545
PPP6R3	0.3701339646322	5.66765911348567	6.73620235738696	4.09607173729629e-11	3.092804827192e-09	14.7956940102805
SCN8A	0.424604388680062	0.912186172576077	6.73475522264811	4.13391487537137e-11	3.10768863876602e-09	14.7868080098019
WIPF2	0.476903857869176	5.25451037056607	6.73270078585204	4.18822898757093e-11	3.13477051733475e-09	14.7741956991497
NUBPL	0.372436346674876	3.14437616823781	6.72891951093299	4.29003252722129e-11	3.19700684854665e-09	14.7509907344622
SALL2	0.673834020498698	3.78753891773519	6.72109821407676	4.50837054894989e-11	3.34517191380957e-09	14.7030279272202
ZNF827	0.399830585821756	2.94413505471977	6.71712171833918	4.62352108979131e-11	3.41582549478547e-09	14.6786608285376
ARF6	0.312023625121597	7.49205965496448	6.71208858222686	4.77341368927152e-11	3.51142964094909e-09	14.6478363731565
CARMIL1	0.428358778735424	4.29330453416021	6.70529113218648	4.98343876732335e-11	3.64274676770208e-09	14.6062377784299
EPN3	0.653691647928436	4.77169685954619	6.70494315011238	4.99443109924147e-11	3.64274676770208e-09	14.6041091807623
TBL1X	0.472401887710809	4.47954244217639	6.69655577225538	5.26669210376666e-11	3.82504672282036e-09	14.5528321124771
CCNE2	0.574383180597843	2.4136816782274	6.69168412116522	5.43145858442946e-11	3.92806751633421e-09	14.5230737586453
RAB11FIP3	0.483923423904185	5.29697016778627	6.68526488620346	5.65630678668424e-11	4.07349152620873e-09	14.4838900599876
GMFB	0.407000656719092	5.20596854492904	6.6750189166791	6.03424420797253e-11	4.32748726881378e-09	14.4214136349878
DDX23	0.299710925030371	6.4896771339801	6.67419293404921	6.06576864487309e-11	4.3319697738802e-09	14.4163806150635
SYCP2	0.791183559509509	4.12730289984748	6.66260876568732	6.52528205615385e-11	4.64080225902394e-09	14.3458496430573
ZNF611	0.384644507603602	2.92714830741977	6.6619384531811	6.55289193792768e-11	4.64118048826779e-09	14.3417715838205
KATNIP	0.407012416669208	4.05284108475513	6.65406938421031	6.88570749729893e-11	4.85683236640756e-09	14.2939236487832
SEPHS2	0.424376160176495	7.78559593643561	6.65154279798332	6.99604147374186e-11	4.91443241229244e-09	14.2785709056891
ST6GALNAC1	0.557767457818653	0.998886177057865	6.64707246099355	7.19552026346568e-11	5.03024544074718e-09	14.2514191379816
PLAGL2	0.344971084973077	4.36941350783405	6.6465409527017	7.21960547505138e-11	5.03024544074718e-09	14.2481919139094
FANCM	0.325516187981044	2.23712268813738	6.64506510292155	7.28689864834427e-11	5.05657663289963e-09	14.2392319653116
SMOC1	-0.880966397160712	1.64810032517004	-6.64035205010721	7.50594057642965e-11	5.16813213132676e-09	14.2106301348503
PAX7	0.71601496691988	0.540045837428585	6.64030916043704	7.50796324796012e-11	5.16813213132676e-09	14.210369931965
TFF3	1.72112111741621	7.78508394373085	6.6381061745581	7.61257766958956e-11	5.17817507865478e-09	14.1970067863717
SPTLC2	0.467098401743362	5.89673700042192	6.63807981780693	7.61383789968729e-11	5.17817507865478e-09	14.1968469311247
UBR7	0.363446640796987	5.96775775537018	6.63799100367083	7.61808599334031e-11	5.17817507865478e-09	14.1963082721337
ROPN1	-0.682528256609226	0.649304606213183	-6.63709837671086	7.66091074876591e-11	5.17817507865478e-09	14.1908948171274
AFP	0.741693780579264	0.864497382855144	6.63683465196569	7.67360834293066e-11	5.17817507865478e-09	14.1892955417106
MARVELD2	0.469646087313667	4.62344503843311	6.63369879464168	7.82618156854327e-11	5.26042165038555e-09	14.17028326492
PHF8	0.387334070135351	4.64642975474301	6.61997985690241	8.52938437328627e-11	5.71068938117682e-09	14.0871970320471
JKAMP	0.384356885070869	5.23275914766755	6.61561714263721	8.76572267185353e-11	5.84608897259025e-09	14.0608057112464
CSNK2A1	0.306811250633858	3.9989828110796	6.60788377945028	9.20053302244176e-11	6.11229209320356e-09	14.01406073818
TTC5	0.295917566584516	2.82692413425638	6.60640766626293	9.28589857574197e-11	6.14518538950647e-09	14.0051435345783
IGDCC3	0.6961147639849	1.11369741325852	6.60217615023216	9.53493920199624e-11	6.2857253047006e-09	13.9795903337886
DIP2B	0.434703783826739	4.79158980337008	6.59527581352643	9.95516260504435e-11	6.53760486783372e-09	13.9379506084815
SQLE	0.613013817389562	6.14036761832066	6.59352281892141	1.00647777963801e-10	6.58066565826786e-09	13.927378159712
CMBL	0.793706211102734	5.58301732513188	6.59300281312557	1.00975208175289e-10	6.58066565826786e-09	13.9242424240674
ARFGEF1	0.495082781301265	5.49120645163391	6.58231984127681	1.07937744885518e-10	7.00777631567344e-09	13.8598686611171
TM9SF4	0.280218504401667	6.45805784850072	6.57222216983697	1.14950333659327e-10	7.4349008261165e-09	13.7991036089337
IGFBP5	1.02246783314652	8.41589987066439	6.56883206794216	1.17403333624797e-10	7.56501179822942e-09	13.7787207268417
SYT1	1.21696791260225	2.82647972791202	6.5597777251575	1.24209116039667e-10	7.97357396599213e-09	13.724325740826
KCNJ12	0.46144272891822	0.866535576485069	6.55524013742443	1.27763798759262e-10	8.17116235348416e-09	13.6970897465775
CCNF	0.392147377278402	3.93347418206681	6.553877826548	1.28850339384448e-10	8.18854063514826e-09	13.6889158773132
ZHX2	0.417935220719276	5.55299467746337	6.55370227228373	1.28991013505836e-10	8.18854063514826e-09	13.6878626566564
ZNF350	0.392158091457268	3.76692238944088	6.52414880023534	1.54948823372863e-10	9.80008425317664e-09	13.5109028925441
SPOPL	0.503225285234135	5.14235890515025	6.52294861430629	1.56104660187765e-10	9.83688924859663e-09	13.5037308772577
SLC2A10	0.736764732978031	5.79580181161524	6.51924562678389	1.59724314848961e-10	1.00281126612131e-08	13.4816098440433
RWDD2A	0.352473019076457	3.28731738205506	6.51433845648371	1.64647994640001e-10	1.02995132413489e-08	13.4523117662528
ATXN7L3B	0.342163624557378	6.16084867004412	6.51275290055047	1.66270443346243e-10	1.03631832689258e-08	13.4428492953313
UBE2W	0.368909101150357	4.17128262754153	6.5104454958973	1.68659555773518e-10	1.04521308537248e-08	13.429082407745
SLX4IP	0.366163512926385	3.59137389205227	6.51019861012341	1.6891716723931e-10	1.04521308537248e-08	13.4276096367513
FZD4	0.494485158567004	4.23599923728861	6.50773514262948	1.71508864283049e-10	1.05743235029189e-08	13.4129166978146
ELP1	0.338495582573845	3.33092389580411	6.50631571259868	1.73019827973669e-10	1.06292467794576e-08	13.4044529049946
PTK2	0.374080603255813	5.28557053977372	6.49555033080316	1.84911843610259e-10	1.13192464267137e-08	13.3403123874423
SAP30L	0.343534054369018	4.73144201928225	6.49461951146046	1.8597690581311e-10	1.13439294150772e-08	13.33477080242
SOX12	0.462529216302975	5.4434779389754	6.49139085546991	1.89717980588826e-10	1.15310857705407e-08	13.3155544328607
ISOC1	0.680181344089471	6.34587519580195	6.48648756427867	1.95540876929115e-10	1.18430057617139e-08	13.2863865843683
CFAP20DC	0.399040686272665	1.38222538371209	6.48367589410685	1.98958474864627e-10	1.19741798158743e-08	13.2696695208171
TAF4	0.320482572027587	3.51566032424294	6.4835572852346	1.99103923426148e-10	1.19741798158743e-08	13.2689644564323
TTC6	0.748455932027559	2.73215065646105	6.48182469731766	2.01240485232895e-10	1.20603563527686e-08	13.2586664350481
CAND1	0.414970373953244	5.63315547889785	6.47434150674477	2.10729343978838e-10	1.25610171214197e-08	13.2142155054853
KRT16	-1.27011210001411	2.71247541231783	-6.47408652983922	2.11060264350576e-10	1.25610171214197e-08	13.2127016910178
LAMC2	-0.945581365575282	4.22188801299578	-6.46170775076067	2.27753050841987e-10	1.35075684824625e-08	13.1392695203751
CHST4	-0.481596381334682	0.486826741511756	-6.45932176233044	2.3111603906444e-10	1.36597548605672e-08	13.125129441591
DDHD1	0.30540282385143	2.2198781475478	6.45623479056051	2.35539290626456e-10	1.38693757191541e-08	13.1068417696282
LEMD3	0.357559223277438	4.55941042171793	6.45564596384537	2.36392373000668e-10	1.38693757191541e-08	13.1033543252716
ZNF816	0.350133473322698	3.52256698709058	6.45508477162501	2.37208234981518e-10	1.38693757191541e-08	13.1000308055804
ROPN1B	-0.737669559635275	0.935660033643383	-6.45461079978823	2.37899443490742e-10	1.38693757191541e-08	13.0972240196335
E2F8	0.585491586731473	2.41943576297836	6.44395934798828	2.5396358378182e-10	1.47557146644759e-08	13.0341944343672
CORO2A	0.600246403076797	5.05567735244888	6.44263844017867	2.56028312445381e-10	1.48254232274116e-08	13.0263842330878
DIDO1	0.324624190062729	4.81658742960915	6.43930981061649	2.61304521423557e-10	1.50799983070699e-08	13.0067089622062
KIF3A	0.430918766974549	3.78327067892102	6.43739361147025	2.6439002581885e-10	1.51611534458896e-08	12.9953864149071
HOXB13	0.978528148797604	1.37810275742439	6.43733814728815	2.64479864662835e-10	1.51611534458896e-08	12.9950587280329
EBF4	0.721676216937195	4.15254744725081	6.42816431362628	2.79758120696984e-10	1.59835139624877e-08	12.9408923260335
PRPF4	0.317553977327655	5.36630246442533	6.42568370720056	2.84035683085486e-10	1.61739920534393e-08	12.9262571105856
FAM110A	0.448752891506903	5.42892099449041	6.41823719477463	2.97264799423655e-10	1.68712538480842e-08	12.882352913028
PTGES3	0.310634481072801	8.46880177360547	6.41756767390564	2.98483379379369e-10	1.68845053549914e-08	12.8784075998847
RALGPS1	0.404114323848824	2.870179106851	6.41122990017259	3.10263593741954e-10	1.74931513050562e-08	12.8410782554511
ANKEF1	0.446280183002317	3.82755418777396	6.40985958145653	3.12869870579347e-10	1.75822609237049e-08	12.8330112757252
AMBP	0.680013577073451	1.56649422813347	6.40496069314449	3.22363786443887e-10	1.80260746710574e-08	12.8041839482828
SLC12A2	0.792215213932097	5.26059849895016	6.40470307944769	3.22870765695135e-10	1.80260746710574e-08	12.8026685542362
GRIN1	0.443742845969529	1.06513520897152	6.40200329294597	3.28231079480406e-10	1.82640216124336e-08	12.7867904058504
SLC22A23	0.525456246750577	3.42675078856708	6.40100648051486	3.30232151636711e-10	1.82640216124336e-08	12.7809293466227
KNOP1	0.310648302362084	3.66252638031356	6.4009581653951	3.30329445732463e-10	1.82640216124336e-08	12.7806452832442
REPIN1	0.330365284752297	6.59882090974129	6.39733445542739	3.37707200827031e-10	1.86119016790203e-08	12.7593453368707
PANK3	0.518517744722168	5.47245963356208	6.39587640075621	3.40721052896502e-10	1.87178168161732e-08	12.7507779062115
HES6	0.689755852446138	3.72841005621262	6.39205764796702	3.4873990270864e-10	1.90971307745242e-08	12.7283471318
SEMA3F	0.515877473197976	6.25855982879601	6.38989346664551	3.53366100206274e-10	1.92888374443807e-08	12.7156401740004
OCRL	0.393805758713128	5.30362225488846	6.38848075167242	3.56418300055466e-10	1.93936814696847e-08	12.7073474359366
SOCS4	0.341466699919132	4.00325355285344	6.38700172376436	3.59641423050057e-10	1.95071328831581e-08	12.6986671262038
RALGAPA1	0.405809999712667	3.09324538341519	6.38151265971676	3.71854643079973e-10	2.00575845317498e-08	12.6664673156348
IPO9	0.33903445348074	5.34131245612709	6.3813908543211	3.7213021476642e-10	2.00575845317498e-08	12.6657530540114
KCTD6	0.615906106132701	4.40359735444506	6.38024011607831	3.74743522181352e-10	2.01351221635999e-08	12.6590057531699
VSTM2A	1.21160109874425	1.36873062215299	6.37953313049316	3.76357974764653e-10	2.01586740233317e-08	12.654860894921
PDSS2	0.368181976645309	4.26698075301588	6.37168219711602	3.94750119492638e-10	2.10779347292954e-08	12.6088596433495
HSDL2	0.43064834723571	5.97089308607731	6.36691100464632	4.06354223886501e-10	2.15958127991701e-08	12.5809274490057
KCNJ11	0.741880918973019	4.1225418830224	6.3666619918033	4.06968934313416e-10	2.15958127991701e-08	12.5794701372127
CPD	0.540067132716384	5.60015444030094	6.36195570104022	4.18759476531028e-10	2.21528932954994e-08	12.5519364784703
ZFP64	0.288957843814075	3.79303195811986	6.36104535575469	4.21078423466729e-10	2.22070282406761e-08	12.5466126231184
RBM47	0.4565393095147	5.85402831396548	6.35640005068352	4.33108639069535e-10	2.27328121854327e-08	12.5194563003327
EIF1AD	0.24302921800946	5.2043212125006	6.35617471674194	4.33700675883109e-10	2.27328121854327e-08	12.5181394390425
ZBTB6	0.379443668761457	4.16943868037384	6.35131615761912	4.46660322702451e-10	2.33407253997561e-08	12.4897555926291
MBTD1	0.428619203998672	4.11565184580338	6.34080836623203	4.75998403166885e-10	2.47982146817034e-08	12.4284327383124
DCLRE1A	0.358886739645624	4.05598211508151	6.33878469225845	4.81861282498738e-10	2.49591635946911e-08	12.4166327473933
S100A6	-0.659725694463548	9.76513414677797	-6.33873704083931	4.82000183771456e-10	2.49591635946911e-08	12.4163549323266
ZSCAN9	0.319836629601709	3.87234399143939	6.33725555446523	4.86338235638044e-10	2.51079438519159e-08	12.4077185382836
NHSL2	0.471336692192565	2.41477830414337	6.33596649662788	4.90143891309033e-10	2.52284273184289e-08	12.4002053315852
CACFD1	0.437137567717487	5.70927757813481	6.33358540021675	4.97250328337625e-10	2.54121447473139e-08	12.3863307005056
ZBTB39	0.349947178379934	2.92922508780532	6.33337800648528	4.97874051716859e-10	2.54121447473139e-08	12.3851224316957
ZNF613	0.381626502327544	3.24414014578604	6.33328265771323	4.98161063891334e-10	2.54121447473139e-08	12.3845669444496
GTF2IRD1	0.328763889619589	4.50827511176457	6.33080584261957	5.05673588595394e-10	2.57188288086797e-08	12.3701399286676
FAR1	0.46432919385162	5.17550703661311	6.32645143368858	5.19150789630287e-10	2.63261672611335e-08	12.3447880576086
FAM133B	0.258562952636993	3.11669661074228	6.32424922348682	5.26099982995118e-10	2.65998634470098e-08	12.3319722654508
CCDC125	0.468644266741157	4.16788418852941	6.32341812102644	5.28746159945195e-10	2.6655027004296e-08	12.3271366539435
ACYP2	-0.268576096917918	2.95149346548437	-6.32222814997384	5.3255763800244e-10	2.67684396344921e-08	12.3202139884294
SLC38A1	0.688204895889251	6.85194096458569	6.32053357433251	5.38031804909509e-10	2.68936767175103e-08	12.3103577222912
HOMEZ	0.329093777025179	4.20749205761376	6.32048567204819	5.38187346213887e-10	2.68936767175103e-08	12.3100791383787
FBP1	0.824037847539543	6.17849959658829	6.31704007823549	5.49491536543107e-10	2.73787352800839e-08	12.2900454784282
P2RY2	0.605374137025874	2.34951540920515	6.31330390437613	5.62011618944114e-10	2.79213888368177e-08	12.2683329586311
KLK6	-1.00756427189501	1.51309800357917	-6.31134651192622	5.68681911557504e-10	2.81458681796618e-08	12.256962132153
SASH1	0.598088541176871	4.1910248344164	6.31101645975812	5.6981425077845e-10	2.81458681796618e-08	12.2550451027355
CBFA2T2	0.32043556669288	4.23357590656652	6.30729697163787	5.82728531700591e-10	2.86329819331196e-08	12.2334473257964
POFUT1	0.335510262891926	5.79687337563883	6.30721482432242	5.83016960015095e-10	2.86329819331196e-08	12.2329704489208
CD164L2	-0.488324711865015	1.30785879592704	-6.30376048170226	5.95272788836298e-10	2.91513588590118e-08	12.2129223522451
KLHL8	0.330447965731387	3.51258414557325	6.29869519853212	6.13701160728783e-10	2.99114387877968e-08	12.1835419324868
MAFF	-0.446883657903126	3.37990326475177	-6.29853745673577	6.14283923763388e-10	2.99114387877968e-08	12.1826273022522
SMARCD1	0.249564840334766	5.65738347961918	6.29388385572331	6.3172192972864e-10	3.06734104123198e-08	12.1556533492982
AAR2	0.263021040575322	6.23553458752793	6.29261555696814	6.3655789053195e-10	3.08209102929877e-08	12.1483048183957
FBXW2	0.334224257717038	4.95229454426039	6.29029353147166	6.4550568474277e-10	3.11661054549045e-08	12.1348543042852
HOXD8	0.624346284883877	2.96470100129186	6.28869787579254	6.51725661062941e-10	3.13780276140978e-08	12.1256138309312
TMEM260	0.292354683370298	3.16639056738993	6.28541720931025	6.64698681005222e-10	3.19129842925196e-08	12.1066217920397
YTHDF1	0.281744569865658	6.56285775941401	6.28472737627976	6.67458517529876e-10	3.1955974833693e-08	12.1026293837434
ERBB4	0.932820662618268	3.33254112968695	6.28387110043366	6.70899843375049e-10	3.20312627171263e-08	12.0976742146146
SRP54	0.332536451602345	5.11282837355072	6.28258974951058	6.76081965529422e-10	3.21890135810397e-08	12.0902602753931
CCDC142	0.280085118937877	2.70691504048998	6.28002110295664	6.8658844549251e-10	3.259868685801e-08	12.0754019370085
RNF139	0.396291175371092	6.13783038046959	6.27534142189432	7.06141718841663e-10	3.34344449197406e-08	12.0483458216436
CMTM7	-0.602696446667545	3.96050899491833	-6.2743908571151	7.10179539820145e-10	3.35329953512873e-08	12.0428521529148
SLC9A2	0.747358536066626	1.37416939867425	6.27249554253583	7.18298003770699e-10	3.37577994950003e-08	12.0319005705424
MECOM	0.421056681073817	2.30211551170632	6.27236056371563	7.18879627518968e-10	3.37577994950003e-08	12.0311207396837
PRLR	0.721249086579135	5.86998223982207	6.27187123173387	7.20992023779692e-10	3.37644898567866e-08	12.0282937794649
MED23	0.391385060214731	4.57455573508442	6.26869924542383	7.34833155267233e-10	3.43189108481754e-08	12.0099732615239
SOWAHA	0.981411130145445	2.26645696425816	6.26805028706807	7.37696778092311e-10	3.43590292839734e-08	12.0062260449188
ZNF346	0.274512793564912	3.3142653920883	6.26365857630761	7.57364751676549e-10	3.51794900914256e-08	11.980876240783
CTCF	0.279245242380421	4.81916632958621	6.2623562632137	7.63295028021203e-10	3.53591264331984e-08	11.9733619928033
ELAC1	-0.296181901859811	2.05898854626149	-6.25958441334346	7.76068663586463e-10	3.58539538918382e-08	11.9573731301298
SLC7A13	0.367881584139677	0.846913586771911	6.25888912246284	7.79305460638601e-10	3.59067085896388e-08	11.9533634444513
YLPM1	0.331009493032732	4.43577462175058	6.25684648124303	7.88891159988722e-10	3.62509235447901e-08	11.9415859291781
ZNF329	0.42864049101685	4.08735762022675	6.25390227044487	8.02910935881422e-10	3.67965065267582e-08	11.92461597433
AZIN1	0.426351692046552	7.22821955165078	6.25032592713035	8.20268847006866e-10	3.74917547671938e-08	11.9040118101017
NAT10	0.319421623348032	5.85284616283604	6.24852065164224	8.2916966408397e-10	3.77605203599523e-08	11.8936150640662
ETNK2	0.713312452483403	4.27123334786482	6.24824134083032	8.3055520278308e-10	3.77605203599523e-08	11.8920067199302
C10orf82	0.986594487772724	2.04518850861603	6.24577718012146	8.42877335815397e-10	3.82193585605182e-08	11.8778201403652
CSPP1	0.314324631062363	1.91625391373617	6.24451661342201	8.4924979093596e-10	3.84067055848083e-08	11.870564723483
TXNDC16	0.514641450536091	4.36442481276788	6.24282054131267	8.57898220266395e-10	3.86957249878053e-08	11.8608046785756
ZSWIM1	0.258196481848668	4.56980071316028	6.24180983247524	8.63092811641199e-10	3.88278498465358e-08	11.854989647636
TNKS2	0.424867836696532	5.49410497685279	6.2406598910012	8.69040408719285e-10	3.89930696477711e-08	11.8483745447671
RAB11FIP1	0.824794479230516	4.98449566743211	6.23998745848483	8.72536839466111e-10	3.90077335249078e-08	11.8445068281181
CPSF6	0.264600194752458	5.42424255704454	6.23972239045588	8.73918884105286e-10	3.90077335249078e-08	11.8429823014175
PARVB	-0.358734383568879	3.45256899726705	-6.23889522024665	8.78245464817614e-10	3.90990318622699e-08	11.8382252302782
TM9SF1	0.251416222242433	2.43631234387225	6.23599933777136	8.93558282366655e-10	3.96776916056074e-08	11.8215752610414
MELTF	-0.669065863022032	2.84189193094574	-6.23383940314355	9.0514925040293e-10	4.00885223563468e-08	11.8091610078557
PCMT1	0.320213506246422	6.38195009772408	6.23150139426241	9.17861547181461e-10	4.05467704089955e-08	11.7957274701854
FAM91A1	0.416919790003731	5.30547751001148	6.22769622345939	9.38925366708467e-10	4.12676941382422e-08	11.7738733720555
SMARCE1	0.361805033374206	1.88198086770581	6.22768350788387	9.38996541068521e-10	4.12676941382422e-08	11.7738003625498
HEATR5A	0.355720111690049	3.25971208162075	6.22437538075459	9.57693858370017e-10	4.19817716942764e-08	11.7548103519388
DOLPP1	0.296364644252834	5.30594571488417	6.22367320964077	9.61709066811361e-10	4.20502382784355e-08	11.7507807260769
CNOT2	0.290033003583991	4.40730082299255	6.22278513269845	9.66810916772964e-10	4.21657483803781e-08	11.7456847865623
PDE5A	0.637812813103537	2.95889169109067	6.22196546862522	9.71543225621353e-10	4.22645961602792e-08	11.7409819713717
RAE1	0.315109850740806	5.07838129716221	6.22065022276632	9.79184132276683e-10	4.24891544992971e-08	11.7334368824377
C9orf152	0.89644291913656	4.73855439022827	6.21946528112673	9.86118331710281e-10	4.26819904179652e-08	11.7266404857519
TRAPPC9	0.360632974424594	4.59510086039588	6.2164027457137	1.00426325510406e-09	4.33578644646942e-08	11.7090800902832
TOP1	0.331032060063646	6.93058957192554	6.21584618743519	1.00759562672259e-09	4.33924347789579e-08	11.7058896235842
USP46	0.360315526137462	3.70829016687503	6.21454741776324	1.0154140692929e-09	4.36195417235097e-08	11.6984453983943
ZMYND8	0.397143681652072	5.34191882319575	6.21102939076084	1.03689133812518e-09	4.4430793838664e-08	11.6782877177682
GAB1	0.438136341704106	3.80115563109372	6.20442046644239	1.07844570862467e-09	4.60961582190196e-08	11.6404465059185
RXRA	0.369750364800266	4.95746910129895	6.20252645934563	1.0906517073465e-09	4.65019160794004e-08	11.6296082914255
APAF1	0.437495016948177	3.3055511074323	6.19767606829522	1.12252936811809e-09	4.77423160534592e-08	11.601865638554
TESK2	0.51383713582241	3.59617037936803	6.18280574835768	1.22604266713196e-09	5.20157705807964e-08	11.5169296877154
KAT14	0.288282322736915	4.28216669764812	6.17659632710461	1.27197745989004e-09	5.38313423765808e-08	11.481515300505
POLE2	0.376290150205349	3.10859148198139	6.17165592784658	1.30972228910069e-09	5.52922168354329e-08	11.453360648677
DPY19L4	0.421860592442459	4.28662310023037	6.17036797964057	1.31974080544004e-09	5.5578273722954e-08	11.446024026731
SBK1	0.548117991925975	4.7463543464747	6.16961727686881	1.32561478269967e-09	5.5688817096746e-08	11.4417483641829
SETD1B	0.284879534938716	4.54995215667112	6.16616535396309	1.35295537887974e-09	5.66984234572097e-08	11.4220935956252
TRIM62	0.345907374541216	3.83135042167268	6.16358981720821	1.37371290702183e-09	5.74279005520831e-08	11.407435075499
KITLG	0.754002400828909	4.99311146339722	6.16269490944287	1.38099802294487e-09	5.75919856770684e-08	11.4023430052427
ZNF813	0.395180048661507	2.83698251181138	6.1599963766361	1.40319514286698e-09	5.83756425940294e-08	11.3869921089075
SLC35F5	0.351887321580119	4.73827580611881	6.15955904271382	1.40682517115031e-09	5.83849477809112e-08	11.3845048378699
R3HDM2	0.260776447446641	4.53826762004778	6.15752877808235	1.42379765236003e-09	5.89465984576108e-08	11.3729600233186
EMX1	0.556882653248513	0.909615102920603	6.15620226713039	1.43499485475665e-09	5.92670164109134e-08	11.3654187925298
MYLIP	0.439032110746387	5.74427599676991	6.1524824240677	1.46685543156559e-09	6.03771663275587e-08	11.3442789758839
ZIC2	0.678365471967438	1.12725049551971	6.15224417995476	1.46891939081634e-09	6.03771663275587e-08	11.3429254165071
ARHGAP32	0.53147303072859	4.76288435046941	6.15043592375162	1.48467748726205e-09	6.08788806977786e-08	11.3326534812446
PSMF1	0.228939043934545	5.61068247076656	6.14574501896952	1.52633067525261e-09	6.24374887203573e-08	11.3060186882937
FAM217B	0.364672978649217	3.98154095773058	6.14317249205167	1.54965622034812e-09	6.31929130137035e-08	11.2914194765757
VAPB	0.34459886534019	5.01252931100624	6.14285105893271	1.55259507970504e-09	6.31929130137035e-08	11.2895957021822
MIA2	0.357967699853337	4.18084812161879	6.14249485776466	1.55585818505151e-09	6.31929130137035e-08	11.2875747548775
CMTR1	0.285240747682066	5.45580552608883	6.14132334190191	1.56663760331813e-09	6.34803038318503e-08	11.2809287472949
ZNF34	0.307486446221718	3.30569657257276	6.14010821198104	1.5778954261833e-09	6.37693090956814e-08	11.2740364826027
RBM23	0.272720590761129	4.41410388495399	6.13975195635512	1.58121098982874e-09	6.37693090956814e-08	11.2720160116538
IMMP1L	0.233294091937294	2.46610663735637	6.13868475397733	1.5911839158958e-09	6.40208739869814e-08	11.2659640822409
GDF11	0.335716147331288	2.22304181049686	6.13755408798035	1.60181696003437e-09	6.42977580678903e-08	11.2595532598381
SNRNP48	0.311334563099404	3.58783155492651	6.13646814320527	1.61209478812597e-09	6.45591230571941e-08	11.2533969721538
ZNF641	0.289837550416496	3.57310576892656	6.12930445074758	1.68152789675767e-09	6.71827229613671e-08	11.2128093180351
ZBTB26	0.34689862028128	3.53559503082904	6.12711903496296	1.70328543220575e-09	6.78100067674331e-08	11.2004355256067
GSTCD	0.475750154016233	3.61243169299254	6.1269339405903	1.7051407769407e-09	6.78100067674331e-08	11.1993877004309
KCTD15	0.426553928109733	4.35114217235728	6.12602368172792	1.71429378150089e-09	6.79571432223393e-08	11.1942350968855
CTNND2	0.803745629115608	2.55235335304189	6.12561494725829	1.71841936594895e-09	6.79571432223393e-08	11.1919216348938
OSBPL3	-0.444568971398247	2.93001764262289	-6.12538593708936	1.72073513176752e-09	6.79571432223393e-08	11.19062548214
LARP4	0.375338262583953	5.05008213931685	6.12312684403076	1.74374324614851e-09	6.87074925034147e-08	11.1778417185719
HIF1A	0.576304412047856	5.99451593443025	6.12139107864087	1.76162538418049e-09	6.92528878092974e-08	11.1680221531759
PDIK1L	0.344883235328155	4.43079808905312	6.12058828620959	1.76995636009748e-09	6.94211716523358e-08	11.163481418866
TERF1	0.286936327587014	3.15601054333247	6.11638008025202	1.81426072630134e-09	7.09964128968149e-08	11.139687556502
KIAA0100	0.453543764692204	5.99059556548301	6.1151394463933	1.82752776772669e-09	7.13526786761627e-08	11.1326755371352
STAC	-0.532042918934123	1.11337126410595	-6.11043616619761	1.87868976820672e-09	7.30640571360634e-08	11.1061040155095
MRPS35	0.308845762599852	7.16971745797457	6.11032768443833	1.87988618418926e-09	7.30640571360634e-08	11.1054913501308
PVALB	1.3892621311313	2.53166515107149	6.10859278853854	1.89912133040804e-09	7.36446597357325e-08	11.0956945791645
WDHD1	0.413363589700089	3.36874503431808	6.10771192526763	1.9089611050907e-09	7.38591271811618e-08	11.0907213666943
KIAA0232	0.440767323749361	5.02402593485171	6.10194204996417	1.97465688060592e-09	7.62288714720394e-08	11.0581610343404
SOCS2	0.679509703915506	2.87394141837997	6.10134927507427	1.98153001954321e-09	7.62292403277175e-08	11.0548174298892
SLC23A1	0.467394767531445	1.4847053518887	6.10117446895782	1.98356132941435e-09	7.62292403277175e-08	11.0538314730394
ZBTB9	0.280944277439302	4.65506702424388	6.098572262805	2.01404151942131e-09	7.72274533397792e-08	11.0391571925305
TMTC3	0.404107234577303	4.37793344207023	6.095031389622	2.05625241925788e-09	7.86330969072114e-08	11.0191983757457
DLG3	0.309500180368266	5.36272710429329	6.09473081006573	2.05987517569066e-09	7.86330969072114e-08	11.0175045663065
ZNF845	0.313116662543581	3.30179526630176	6.09177596498453	2.09582219922128e-09	7.98275388770059e-08	11.0008574628997
PRR15L	0.655994250176541	6.63655104566363	6.09021384670221	2.11507293897369e-09	8.03821511618827e-08	10.992059594199
PPID	0.321891121867366	5.46514296635227	6.08873577208704	2.13344694443281e-09	8.08188797436153e-08	10.9837368722882
HECTD4	0.388861251834075	3.74827321389555	6.08841861092795	2.13740985720277e-09	8.08188797436153e-08	10.9819512352549
GSTK1	-0.305426886880127	6.681433175058	-6.08791536811672	2.14371261138023e-09	8.08188797436153e-08	10.9791181134468
INSIG1	0.501176457988384	5.95625292322129	6.08777886539393	2.14542533741803e-09	8.08188797436153e-08	10.9783496750111
KIAA0586	0.284426632070018	2.55832602875117	6.07993376198419	2.24613771992858e-09	8.44271941218768e-08	10.934211130457
CSRNP2	0.351884207090274	5.40888444725831	6.07883585807464	2.26059551303505e-09	8.47846982350563e-08	10.928038005192
BTBD10	0.295347806432508	5.02784667679261	6.07447228442842	2.31896128891492e-09	8.67838351353751e-08	10.9035127912992
C8orf33	0.376239284236641	5.92630592772003	6.07279997817223	2.34171746048648e-09	8.74445256486671e-08	10.8941177643804
DTWD2	0.388521314350563	3.25384360075555	6.06992170227786	2.38139581902967e-09	8.87328789960186e-08	10.8779528799086
PEX1	0.346020898509125	3.56968446918575	6.06817269297553	2.40582664945724e-09	8.94487392010783e-08	10.8681334152219
CRCP	0.222497647823716	5.65670224775928	6.05893198055131	2.5390236662893e-09	9.41966788748888e-08	10.8162942873568
ERO1B	0.603944939458614	3.47876354449435	6.05640215836058	2.57672734420352e-09	9.53889993080958e-08	10.8021143617082
ACTR5	0.263989350051277	4.26406137079924	6.05093829927369	2.66003419715366e-09	9.82607459896847e-08	10.7715064945517
EFCAB11	0.311743904203648	2.41828902822698	6.0466147114968	2.72781414865629e-09	1.0054781614617e-07	10.7473033934295
FRS2	0.57296315215113	5.01285355217306	6.04271820930619	2.79034157733746e-09	1.02631876900352e-07	10.7255040351189
GXYLT1	0.333336036350362	3.92141614782565	6.04078978113326	2.82180274503537e-09	1.0356680738738e-07	10.7147198004301
DERL1	0.324355874178465	5.92653990294476	6.0386037982174	2.8578846993826e-09	1.04666973819269e-07	10.7024988959082
FOSL1	-0.596570908185031	2.16022630997393	-6.03544687542227	2.91078930289858e-09	1.06377246592072e-07	10.6848567020579
CALM1	0.269030532324028	7.04961288622292	6.03363291394053	2.94161950471273e-09	1.0727523044846e-07	10.6747231817385
KMT2C	0.399189298051638	4.4445269504327	6.03098853812026	2.9871353901943e-09	1.08703822904311e-07	10.6599554035063
PRKAG1	0.254423047077547	5.89522821867772	6.02736193213382	3.05067754488409e-09	1.10780959998545e-07	10.6397114697028
UPP1	-0.39657722714733	2.8879597955117	-6.02697459495823	3.05754161732211e-09	1.10795482708036e-07	10.6375499596185
GTF3C4	0.378241390662614	4.84000845537013	6.02419627923602	3.1072205589941e-09	1.12358144264048e-07	10.6220493094818
CCDC121	0.301683533437032	2.94693089316407	6.01594730244616	3.25940895594811e-09	1.17613198957791e-07	10.5760638423543
CCDC88C	0.440253488485595	4.36467703004937	6.01365383618292	3.30299914929274e-09	1.18917177776655e-07	10.5632882803243
DTD2	0.367698316260888	2.51190864990353	6.01331840046084	3.30942204197575e-09	1.18917177776655e-07	10.5614201210232
TMEM268	0.37317268399838	5.41519443968325	6.01136590522574	3.34705099066074e-09	1.20017686150471e-07	10.5505477999649
EXOSC2	0.256182322921046	4.44053195694334	6.00991847835378	3.37521539966575e-09	1.20774931002653e-07	10.5424899081587
G2E3	0.351249775264529	3.28649058956215	6.00687201988092	3.43525216365476e-09	1.22667129343839e-07	10.5255356835475
WWP1	0.59773552377344	6.55776133515416	6.00223962478301	3.52854582715585e-09	1.25736539454161e-07	10.4997697878827
TOB1	0.571334231221037	7.69265954198384	5.99965212857333	3.58172823156996e-09	1.27366850392342e-07	10.4853854225953
FA2H	0.590545644014864	2.60046225200021	5.99758623157355	3.62475087632932e-09	1.28629875818395e-07	10.4739046221193
TAFA3	-0.556904598904063	0.979728542533311	-5.99566875412691	3.66513377126283e-09	1.29794200081498e-07	10.4632517314712
L3MBTL4	-0.463354387376694	1.20182310510895	-5.99424825875512	3.69533283876566e-09	1.30593824446275e-07	10.4553618377988
TNRC6C	0.417803258599247	3.71375302350243	5.99370121469655	3.70702739913917e-09	1.30737550660999e-07	10.4523238137507
GRPR	1.08343710767606	2.55655802875227	5.9931681810386	3.71845719319161e-09	1.3084884995342e-07	10.4493638304521
MTHFD1	0.290099871654963	4.26664308621259	5.99255692287474	3.73160669123334e-09	1.3084884995342e-07	10.4459697433454
ASB8	0.289487882861432	5.11392128757097	5.99248830574778	3.73308562585895e-09	1.3084884995342e-07	10.4455887571302
C17orf80	0.349865377110926	4.25351505911375	5.99091013673278	3.76725891704235e-09	1.3177717926144e-07	10.4368272671393
MOCS3	0.290953794278167	3.65226676210883	5.98963850592958	3.79501646261703e-09	1.32477764092171e-07	10.4297690500543
ZNF3	0.241864621698356	4.91430282843822	5.98760736497322	3.83976739441044e-09	1.3376750638251e-07	10.4184978765874
GTF2A1	0.331081871208823	4.91311367663103	5.98576383045391	3.88083050996066e-09	1.34923803125204e-07	10.4082706652174
ATG16L1	0.356013524065801	4.93383697616384	5.98185031361952	3.96942634223691e-09	1.37724630578827e-07	10.3865691455712
AP5M1	0.284609013421416	3.75985478377011	5.98075802704248	3.99450432971781e-09	1.38040507604726e-07	10.3805143384243
CHODL	-0.581486994004672	0.933010881203109	-5.98075223189305	3.99463779299556e-09	1.38040507604726e-07	10.3804822171018
TASP1	0.29365754826763	3.79747028925482	5.97979927885008	4.01664376456695e-09	1.38509745901879e-07	10.3752005652398
TIMP1	-0.449639217558282	9.35539551877084	-5.97946552640402	4.02437884825763e-09	1.38509745901879e-07	10.3733509483703
FOXO3	0.390236076397886	5.41562041809867	5.97801635670375	4.05813390557809e-09	1.39391613510237e-07	10.3653208694481
TOX4	0.279382534959764	5.46655092872642	5.97446291120176	4.14207692210255e-09	1.41990396889675e-07	10.3456378857614
SUOX	0.331743091239223	4.80874856015284	5.97349992077678	4.16511594890122e-09	1.4221052187083e-07	10.3403055270215
SLF1	0.307354036828313	2.7555128873849	5.9732550449161	4.17099438679032e-09	1.4221052187083e-07	10.3389496981614
ANKIB1	0.350399168756169	5.24994979007062	5.97283000949084	4.18121692561226e-09	1.4221052187083e-07	10.3365964773724
POLA1	0.319858842624136	3.01233634233584	5.97281051846285	4.18168629071752e-09	1.4221052187083e-07	10.3364885682588
FUBP3	0.304798337324832	5.11971083505924	5.97028876759673	4.2428484545942e-09	1.4400479705296e-07	10.3225298819363
LATS1	0.3952915769484	4.33152375088773	5.96733044127106	4.31571252375934e-09	1.46188364935247e-07	10.306161201124
H2AZ2	0.254619522750328	6.62538462574733	5.96624106065616	4.34285059627912e-09	1.46817473807148e-07	10.3001353542129
MS4A8	0.710109951786329	1.16855309908509	5.96433541003272	4.3907241335704e-09	1.48143723719285e-07	10.2895966762769
PITX1	0.940035174220613	4.29971072631033	5.96008259785643	4.49942732277754e-09	1.51513132244415e-07	10.2660883136055
N4BP2	0.430448101828157	3.01885247952517	5.95877905020671	4.53326908533786e-09	1.52332358089837e-07	10.2588856100345
VCPKMT	0.246631233891641	3.70463546195065	5.95846226668881	4.5415306291661e-09	1.52332358089837e-07	10.2571354433539
ENOPH1	0.297875034967531	6.46955857659009	5.95752813063404	4.56597802324659e-09	1.52853248668841e-07	10.2519750004787
ARF3	0.288506455507761	7.47112606586275	5.95243242428454	4.70161619440635e-09	1.57087137567495e-07	10.2238373150429
IGSF5	0.427454440284037	1.07021965482696	5.9516699014338	4.72224839162307e-09	1.57469528078637e-07	10.2196286016044
TRIB3	0.457859589129795	5.64209969476989	5.95093067228131	4.74233463569366e-09	1.578322634093e-07	10.2155489084641
RACGAP1	0.46146255942937	5.19598243370531	5.94954936174388	4.78009109491284e-09	1.58780545284508e-07	10.2079268577912
ATP2B1	0.413508021014827	4.37614822145947	5.94889323777064	4.79812804411296e-09	1.59071401694577e-07	10.2043069196062
PPP1R3D	0.386795389285688	4.36000331530548	5.94829102535855	4.81474139063184e-09	1.59314029798127e-07	10.200984728285
TCAF1	0.343658698796707	4.21366060472832	5.94570751158825	4.88665237987405e-09	1.6138193023322e-07	10.1867357529004
DNAJC14	0.424462945940291	4.02587507170772	5.9448492863691	4.91077176962735e-09	1.61866592560409e-07	10.1820035451095
ZNF525	0.37034976905998	3.08981468608269	5.94347651821803	4.94959345078022e-09	1.62833074369238e-07	10.1744354218946
OGFOD2	0.126637963109947	0.500368547548668	5.93967320233018	5.05872129465137e-09	1.6594124505959e-07	10.1534756108155
ARHGAP39	0.395907970298036	4.29920949432992	5.93951073918464	5.06343472381362e-09	1.6594124505959e-07	10.1525805499768
PDCL	0.261023983055367	4.84968267326889	5.93912155460571	5.07474329533234e-09	1.65994465805336e-07	10.1504364964966
GLO1	0.330865477365535	8.06585596650484	5.93851193002458	5.09250675757031e-09	1.66258220618581e-07	10.1470782668096
LMX1B	0.767420902655931	5.11631454556311	5.93667932539558	5.14627191285574e-09	1.67544744714305e-07	10.1369848481133
TRIQK	0.47347092193307	4.43991118384988	5.93650336605858	5.15146327097075e-09	1.67544744714305e-07	10.1360158625191
ZNF746	0.226147818505334	3.49613223717014	5.93479530897858	5.20212260658983e-09	1.68871934615435e-07	10.126611121008
FBXL7	0.656784458261924	4.3549659567897	5.93387063908943	5.22974986575964e-09	1.69011555716321e-07	10.1215207831407
LNX1	0.39948495083126	3.53516791747582	5.9337829867919	5.23237615361666e-09	1.69011555716321e-07	10.1210382905311
TTLL6	0.183999636241083	0.224606941004702	5.93366192452148	5.23600560591404e-09	1.69011555716321e-07	10.1203718990017
HOXC12	0.877634297011681	1.48245426466613	5.93281815630019	5.26137011696995e-09	1.69511059783581e-07	10.115727678751
XRN2	0.345141270062532	7.02294822059383	5.93231492116576	5.27655488869215e-09	1.69681333568824e-07	10.1129580771651
CD164	0.389733227463368	7.9130177635787	5.92964192424963	5.35793015714837e-09	1.7197551103656e-07	10.0982504477668
VASH2	0.548321210482971	2.0227001399553	5.92819574730308	5.4024658258375e-09	1.73080867766084e-07	10.0902955763647
ELAPOR1	0.739763064363921	7.11503067132038	5.92666382050196	5.45003606213348e-09	1.74279138255537e-07	10.0818708865982
CS	0.271336991650931	6.57407127150176	5.92623149314635	5.46353469615153e-09	1.74385446353887e-07	10.07949368836
YEATS4	0.394200096074503	5.36141544590362	5.92233690858424	5.58661545355266e-09	1.77982507200544e-07	10.0580857665917
SLC46A1	0.399909203492952	2.61855432147233	5.92130201983384	5.61977333962467e-09	1.7870670694094e-07	10.0523992245851
ARFIP1	0.32887240211308	5.55826808992482	5.91582776835467	5.79838753353653e-09	1.83726404923197e-07	10.0223336488028
PSMC6	0.246572394374259	5.05944698502539	5.91580730051611	5.79906563964115e-09	1.83726404923197e-07	10.0222212816045
RAB2B	0.290094369960935	4.62941249524827	5.91325788252867	5.88413632822567e-09	1.8607766912507e-07	10.0082278027964
TTC3	0.362740532096011	6.21921372437676	5.91283695210388	5.89829880716784e-09	1.86182028646145e-07	10.0059178713135
LRRC14	0.33188893149465	4.10434280456059	5.91082004028769	5.96662177011352e-09	1.87992457977474e-07	9.99485171030222
PSEN1	0.293630366728722	5.23683073761177	5.90799013263143	6.06378794004914e-09	1.90703349160445e-07	9.97933049230148
ZDHHC13	0.367158145455289	3.72212626123623	5.90721853301371	6.09054783681134e-09	1.91194120737997e-07	9.9750996272969
SCOC	0.331734528062173	5.55982554756532	5.9060860602729	6.13003189777786e-09	1.92081803890151e-07	9.9688908886416
PDZK1IP1	-1.04182440168092	4.99479507922476	-5.90565384853205	6.14516684268018e-09	1.92204670955362e-07	9.96652158020616
ASCL4	0.303079396573129	0.316902344160928	5.90210697082209	6.2707538595703e-09	1.95775448366184e-07	9.94708398282222
TSC22D3	0.470260578362257	6.75562676119476	5.9012851164384	6.30020916472546e-09	1.96002041126945e-07	9.9425815223227
GPR3	-0.343530568290915	1.10223311207185	-5.90126637531045	6.30088241895837e-09	1.96002041126945e-07	9.94247885705142
PAN2	0.407785855001078	3.67079369478509	5.89233940425579	6.6296806892298e-09	2.05838400556771e-07	9.89360886027998
SMC1A	0.384678665885226	5.65405503301013	5.89203690335641	6.64111058972546e-09	2.05838400556771e-07	9.89195398314857
LEMD1	-0.598753018517599	0.702356927689194	-5.88896434451527	6.75830058450006e-09	2.09092548769551e-07	9.87514931900321
ERBB3	0.466824447633088	7.25712272953779	5.88826249249956	6.78535142685594e-09	2.09551213434794e-07	9.87131178064287
INIP	0.30990273199488	5.07106115072938	5.88766169297517	6.8085913507827e-09	2.09890747756143e-07	9.86802708990777
EPHA2	-0.415884597048389	3.5602944183526	-5.88719055863785	6.82686989403085e-09	2.10076391353122e-07	9.86545151092277
ZKSCAN1	0.38342902808483	6.06464439942113	5.88561359157219	6.88840012301988e-09	2.11476047355195e-07	9.85683192794646
KCNK1	0.92114159064447	4.01212343148542	5.88539349021175	6.89703094933221e-09	2.11476047355195e-07	9.85562903213627
CXCL17	1.24808270342234	3.76320490226139	5.88412253660414	6.94707545020827e-09	2.12630130743874e-07	9.84868380323666
ELMO2	0.317591212568316	4.97457610160492	5.88064888962804	7.08566552822937e-09	2.16316344412996e-07	9.82970851337416
SLC44A4	1.17676258091355	6.32123642993751	5.88047303473974	7.09275294983103e-09	2.16316344412996e-07	9.82874814337994
TOP2A	0.71118275885762	6.12750101520037	5.8784781384475	7.173638179634e-09	2.18394597511415e-07	9.81785548479698
MON2	0.339219786382503	3.78752934562406	5.8775685432913	7.210816590002e-09	2.19137227575593e-07	9.81288993592503
TRIM37	0.418452174569355	5.00879874323911	5.87504729711632	7.31485384090395e-09	2.21905477580697e-07	9.79912979846068
RASGEF1C	-0.338004233061004	0.404885750349834	-5.8676383973417	7.6291183705104e-09	2.30916162543661e-07	9.75872453090262
ZNF320	0.331838326731709	3.50224413481374	5.86741432270297	7.63882521366718e-09	2.30916162543661e-07	9.75750321424446
MKKS	0.240451192918463	3.79268144071261	5.86700598536644	7.65654523554052e-09	2.30918800514406e-07	9.75527768117022
THRA	0.414863207966653	4.44454262509837	5.86679176432311	7.66585749665675e-09	2.30918800514406e-07	9.75411018141942
FASTKD3	0.294775215225263	3.84478867310453	5.86322227010369	7.82265942288007e-09	2.35228741242394e-07	9.7346620458738
ASH2L	0.47380202642049	5.55177367709518	5.85836667566863	8.04098679714729e-09	2.41370426800533e-07	9.70822342488581
ADCY6	0.440250586966864	4.79691487339771	5.85795469899197	8.05978199387466e-09	2.41511649257013e-07	9.70598110777123
PIP4K2C	0.342484225868549	6.46921306205629	5.85327886486721	8.27612753227796e-09	2.47561650791002e-07	9.68054109790995
SPATA2	0.303048045117591	4.50759107577591	5.85250552557554	8.31245050022359e-09	2.48214985320265e-07	9.67633528321518
MRPS21	-0.401929756095336	7.28576619228999	-5.84995104822022	8.43353969131266e-09	2.51392817928868e-07	9.66244620954248
RIMS4	1.10527002381923	2.88816449739364	5.84833150155284	8.51119952885768e-09	2.532672915358e-07	9.65364326166374
C10orf88	0.246042436897039	3.70018246025918	5.84666469658689	8.59185333091582e-09	2.55224204665333e-07	9.64458568774649
ZFP91	0.321622798494889	5.73136668073885	5.84490885136491	8.67762140562758e-09	2.5732600500425e-07	9.6350467224777
PURB	0.291812284464112	5.31773212282435	5.84111607005241	8.86574638040566e-09	2.62450592331871e-07	9.61445033381956
SNAPC1	0.225608206508302	3.1523949956891	5.8401541125898	8.91408873383048e-09	2.63426691203197e-07	9.6092283766343
ZNF764	0.285817167157867	3.99855534699146	5.83894759994728	8.97508435030111e-09	2.64772712158625e-07	9.60267993115349
EXOC6	0.418436374842917	4.26894776945401	5.83743844520551	9.05195306447951e-09	2.66581573067318e-07	9.5944905507032
PARG	0.311116093700098	4.25524505256427	5.83697348317389	9.07576492778431e-09	2.66824375406901e-07	9.59196782515665
ACTR10	0.258701184361773	5.6917434255768	5.83508371929433	9.1731743885376e-09	2.69226385307422e-07	9.58171643425582
OSBPL6	0.508143798154019	2.07722483321861	5.83364597089427	9.24796620085602e-09	2.70957505440465e-07	9.57391905017535
SEL1L	0.406737281864383	6.00904469218747	5.82967757252326	9.45750051975801e-09	2.76623820663229e-07	9.55240591187768
GID8	0.285045735119279	6.49923131201072	5.82878637130448	9.50518901938455e-09	2.77545042235522e-07	9.54757638469415
FBXO34	0.271397130025761	5.02658937429064	5.82113929298103	9.92413684057377e-09	2.89285213345977e-07	9.50616272238817
ARID4A	0.34509118635996	3.76775816116917	5.82040066818121	9.96554297504612e-09	2.89998992516622e-07	9.50216515284959
CUX1	0.332094791865386	4.41149891630668	5.81958496467183	1.00114656713872e-08	2.90841562046741e-07	9.49775093976881
ST3GAL6	-0.386871121640844	2.12765014753046	-5.8181569011166	1.00923602752081e-08	2.92695524732768e-07	9.49002422993921
ATP6V0E2	0.438606499056208	4.73207478365771	5.81526834158873	1.02579388050483e-08	2.96995052565082e-07	9.47440044775055
MPHOSPH9	0.367053964931721	2.79281425459979	5.81420960288624	1.03192886006731e-08	2.98036357570919e-07	9.46867560526606
COQ7	0.332967491152499	4.75449226577164	5.81404805199585	1.03286812367051e-08	2.98036357570919e-07	9.46780214354481
COA1	0.22829028300352	3.66814935499638	5.81068551003544	1.05260830842412e-08	3.0276619427309e-07	9.4496266582248
PDXDC1	0.331603655300313	6.51954232355254	5.81065440812176	1.05279260085625e-08	3.0276619427309e-07	9.44945858696247
TSPAN1	1.09518521923719	6.22675598741592	5.80975896645595	1.05811198960686e-08	3.03786256312589e-07	9.44462006100369
CSTF1	0.257561534445235	5.09564312883122	5.8094596823658	1.05989572579659e-08	3.0378951070491e-07	9.44300302391889
MYRIP	0.500378341404261	1.78950299527208	5.80470528512912	1.08862812890196e-08	3.1150394205976e-07	9.41732480026459
CBX1	0.348692076914362	6.97349398753756	5.80340285661973	1.09663067779977e-08	3.13270830291468e-07	9.41029369918807
G3BP2	0.36142420599744	5.45968306297784	5.801351189116	1.10935320714373e-08	3.16377936280259e-07	9.39922069209964
KRT23	-1.06715401703005	3.9872007504756	-5.79020711831511	1.18101109037587e-08	3.362546526419e-07	9.33913570819601
TSPYL1	0.340006902167736	5.49392305756776	5.7892715514955	1.18722806952568e-08	3.37464164372639e-07	9.33409609966616
TTBK1	0.184877563284564	0.345583805571888	5.78888169183791	1.18982814641343e-08	3.37643285257057e-07	9.33199625894055
PAX9	0.618778383778033	2.31058191019313	5.78636241719122	1.20676411780246e-08	3.41883255853458e-07	9.31843009313061
FOXD4L1	0.127126163690135	0.309009340461547	5.78334467118577	1.22736043743554e-08	3.47144519763121e-07	9.30218655523408
DESI1	-0.237871914706453	4.88316627644505	-5.78203184765426	1.23642708325823e-08	3.49132787595488e-07	9.29512239445109
NAIF1	0.219100486897711	3.5683280401284	5.77870866403349	1.25967035203177e-08	3.55111017003693e-07	9.27724704140723
PPP2R5E	0.280311219514117	4.68690450567505	5.77275806853729	1.30235853198886e-08	3.66542286343007e-07	9.24526158436012
TMEM229B	0.548026903871414	3.55945161236826	5.76748115823504	1.34139043219731e-08	3.76314424465828e-07	9.21692168138942
DCAF10	0.519160231678561	5.53178821363713	5.76747043384002	1.34147090635135e-08	3.76314424465828e-07	9.2168641088478
LDLRAD4	0.495765701690811	3.14079724564799	5.76659165490907	1.34808113040747e-08	3.77550826391895e-07	9.2121468184724
CDK19	0.398352196257685	4.26102469649088	5.76246000228769	1.37958734308888e-08	3.8574432398929e-07	9.18997660675095
LSM14B	0.293313861560538	6.19943440225323	5.76159609134271	1.38626524985683e-08	3.86980234243422e-07	9.18534268715564
C6orf15	-0.68771981031413	0.86072714270422	-5.75586775489242	1.43134783013072e-08	3.98517858428893e-07	9.15463209843139
ZNF701	0.280532485569917	2.75088303703981	5.7557553985863	1.43224621232321e-08	3.98517858428893e-07	9.15403000743681
DPM3	-0.409659075942484	6.75584267345326	-5.75432713980218	1.44371430755748e-08	4.01057750916291e-07	9.14637721139202
FKTN	0.310104441632925	2.67146301111393	5.74929475691453	1.48483861518075e-08	4.11814463821976e-07	9.11942644713479
PERCC1	0.52705714161306	1.10137798359245	5.74776917522365	1.49752938323357e-08	4.1466322501815e-07	9.1112603667292
CACNA1H	0.891428064540134	2.95730518537825	5.74697569207535	1.50417178595451e-08	4.1583071631065e-07	9.10701379631302
AREL1	0.278299412486042	4.52890469358637	5.74534752115745	1.51789149755224e-08	4.18947830403307e-07	9.09830176152527
FAM131C	-0.356986412210313	0.630160285282949	-5.74411380635416	1.52836843156588e-08	4.21161333071369e-07	9.0917018423834
ABL1	0.301355577747835	5.78106624716112	5.74189756265251	1.5473663604369e-08	4.25433701816122e-07	9.07984890840314
CCT2	0.364621711305006	7.26892442947463	5.7417271303815	1.5488368140797e-08	4.25433701816122e-07	9.07893756875744
TRAPPC6B	0.316204078863072	2.23829503063825	5.74111414478467	1.55413678268141e-08	4.26206471282549e-07	9.07565999506573
DSN1	0.34179209317483	5.22613276361264	5.73643998972981	1.59513521426075e-08	4.36751079431776e-07	9.05067793924147
FCF1	0.268651021186501	5.04850914350033	5.73593213068406	1.59965273125698e-08	4.37040415848277e-07	9.04796465965573
LY6D	-0.782468344104884	0.836907994996647	-5.73574823374726	1.60129160532508e-08	4.37040415848277e-07	9.04698222730682
HOXC9	0.480402305063625	3.93222740511544	5.72999187396891	1.65342661695966e-08	4.50552181473587e-07	9.01624414121601
ZNF749	0.318343438518405	2.61262490862833	5.72749081429914	1.67659030387811e-08	4.56139012832869e-07	9.00289738433923
PEX2	0.300816938749407	5.40727595040422	5.72696814365743	1.68147081075742e-08	4.5674183354013e-07	9.00010883562757
TTC21B	0.338774549785656	3.25033139061638	5.72611476754943	1.6894690733714e-08	4.58188289835219e-07	8.99555639411041
MAP1LC3A	-0.48850400790046	5.54356559575234	-5.72450293740691	1.70467713532688e-08	4.61173010020522e-07	8.98695952481383
RAD1	0.266942491115759	4.32020290795531	5.72437859904647	1.70585582469668e-08	4.61173010020522e-07	8.9862964419119
ARX	0.525726575468404	0.745886064689302	5.72311024562947	1.71792485342265e-08	4.63704440750617e-07	8.97953318079028
PTPDC1	0.282570173248383	2.78198146077187	5.72217242627073	1.72690211036876e-08	4.65394688234599e-07	8.97453328581372
FARP2	0.303353824209403	3.36443309716187	5.71978069320072	1.75000423226843e-08	4.70880259671599e-07	8.96178527553418
NUAK1	0.455506151089431	3.76254752624821	5.71905787411233	1.7570450770739e-08	4.71996456831406e-07	8.95793355725957
ERLIN2	0.533607482338806	5.48396670915877	5.71879013483558	1.75966006951732e-08	4.71996456831406e-07	8.95650695256109
RILP	-0.355355358403405	3.00895411119041	-5.71782979661197	1.76907084203698e-08	4.73779284883028e-07	8.95139043530256
ESF1	0.332251700199251	4.75856554845076	5.71380568659515	1.80904056532764e-08	4.83727851633632e-07	8.92995895133591
C6orf120	0.334891950038877	5.02302901408757	5.71257786172866	1.8214101233284e-08	4.85584346345758e-07	8.92342250209325
TESMIN	0.527417577537612	4.37417328507719	5.71255417492653	1.82164956067866e-08	4.85584346345758e-07	8.92329641526391
CHCHD10	-0.396510518991991	5.81610497545414	-5.71117152993502	1.83567921929936e-08	4.88133534963742e-07	8.91593728357217
HNRNPH3	0.23715215018239	5.94938895440734	5.71105086553066	1.83690857673054e-08	4.88133534963742e-07	8.91529512189309
VGLL1	-0.993913604321716	1.5095109936971	-5.70771201044226	1.87124538302979e-08	4.96488326085614e-07	8.89753090263023
SRRM2	0.33345320860766	7.55873211997775	5.70678867650954	1.88085073779569e-08	4.97994852690295e-07	8.8926199745876
SMAD3	0.416224504251558	4.58101861023956	5.70660815075842	1.88273433222469e-08	4.97994852690295e-07	8.89165989621539
WAPL	0.321202547012229	5.49019143283311	5.70338620599113	1.91666243737854e-08	5.06187891782253e-07	8.87452936725205
CSNK1A1	0.430975420025315	5.5020932393014	5.70292243348831	1.92159485776402e-08	5.06709782493467e-07	8.87206427469802
ERI2	0.39743983535859	3.45716063654724	5.69918798357355	1.96176529391389e-08	5.16507790133396e-07	8.85222101320916
SOX8	-0.629362429672236	1.04265490443548	-5.697661829363	1.97841598988656e-08	5.20092792433369e-07	8.84411500492546
PANK2	0.267684487176691	3.93472358195016	5.69453371313043	2.01297557796258e-08	5.28367555992016e-07	8.82750636315566
KLK7	-0.918373586915899	1.75495652594144	-5.6907595438527	2.05545561761788e-08	5.37876370120482e-07	8.80747829508062
TRUB1	0.368024263527482	4.95797847128478	5.69075752752278	2.055478543926e-08	5.37876370120482e-07	8.80746759834079
SS18L1	0.333808778679239	4.27190044387334	5.68983119052448	2.06603765812732e-08	5.39540142239707e-07	8.80255368595131
CXCL5	-0.469442719335616	0.50853670344469	-5.68964797971234	2.06813228384765e-08	5.39540142239707e-07	8.8015818970838
UBN1	0.30712869717564	5.35563942125002	5.686898622464	2.09981471757384e-08	5.46973013057987e-07	8.78700206074925
PRIM1	0.355253845333853	2.963091243836	5.68615203445826	2.10849933249229e-08	5.48401799073108e-07	8.78304398581668
MGME1	0.280275790632964	5.65654212302289	5.68586588097147	2.11183724634963e-08	5.48437733370192e-07	8.78152705058172
TNRC18	0.373943494304347	5.56861329686784	5.68372793322628	2.13693920729725e-08	5.54117065250753e-07	8.77019566812802
GCNT2	-0.590828183913402	2.83069700554631	-5.68287740764955	2.14700590038834e-08	5.55886421943446e-07	8.76568883121784
RAB30	0.666525057938169	4.18931135980615	5.68254823236944	2.15091434658824e-08	5.5605839970622e-07	8.7639447300939
C17orf58	0.49274071768833	5.51192230121563	5.68005419643209	2.1807530180155e-08	5.62923294108218e-07	8.75073325325014
ALG10B	0.343670144114684	2.55433094530311	5.67437363279451	2.25022713314822e-08	5.79859501563746e-07	8.72066123539693
ZNF766	0.257939926971184	4.06461969020722	5.67414003679214	2.25312968518935e-08	5.79859501563746e-07	8.71942518658388
MRGPRE	-0.384359456762518	0.669219463933156	-5.67371436506191	2.25842825150113e-08	5.80351727597141e-07	8.71717290535158
SMAD5	0.351501466496186	4.92579614712395	5.67337928973049	2.26260764422579e-08	5.8055531470105e-07	8.71540008631002
CCNT1	0.327747754717895	4.58169468145159	5.67279124266203	2.26996055717195e-08	5.8157135949069e-07	8.7122890673214
MYCN	0.6318050537036	1.5470758821294	5.67135926387117	2.2879633608452e-08	5.8513772773917e-07	8.70471448863976
TP53RK	0.246282661508572	5.13900192015964	5.67114188415919	2.29070837405474e-08	5.8513772773917e-07	8.70356478787876
UBE2Z	0.324738437219954	6.62637185987518	5.66569732727194	2.36051585183583e-08	6.01362938028595e-07	8.67478180928084
ALS2	0.278349000927172	3.54944739802526	5.66564135003618	2.3612442082453e-08	6.01362938028595e-07	8.67448600979449
TMEM184C	0.342922531493777	5.00347577979154	5.66434900841868	2.37812065563713e-08	6.04747715341362e-07	8.66765763447324
AGGF1	0.249269266894971	3.92527609571911	5.66408436315221	2.38159106100011e-08	6.04747715341362e-07	8.66625949287289
ARHGAP35	0.415551542823453	5.80255789971446	5.66360417260079	2.38790059208714e-08	6.0545290160316e-07	8.66372275690033
GBGT1	-0.329086368936709	2.09072147093519	-5.66276214785474	2.39900379017869e-08	6.07369644958091e-07	8.6592749956133
NUP43	0.282348033792884	5.29684250895652	5.65859997109257	2.45462972393006e-08	6.20536186846036e-07	8.63729808692047
ZNF160	0.286678717482935	3.88788917595622	5.65798166699659	2.46299948352445e-08	6.2123145865654e-07	8.63403457489068
APEX1	0.238130232231686	8.13494526680824	5.65786153466226	2.46462889081941e-08	6.2123145865654e-07	8.63340053318489
GOLGA1	0.305051398976425	4.55729047715343	5.6573517139898	2.47155549110447e-08	6.2206257147622e-07	8.63070990390166
CST4	1.0172136215019	1.92020689733769	5.65452853861907	2.51025639224977e-08	6.3087675312553e-07	8.61581421576385
OCA2	-0.393204367841066	0.406530210675309	-5.6492920140559	2.58360743423789e-08	6.48092911459824e-07	8.58820266979086
MACIR	0.517229650010619	5.23758142643682	5.64910102537508	2.58632177035309e-08	6.48092911459824e-07	8.58719603995747
BMF	0.382741682916657	4.05302098895532	5.64808516395798	2.60080591737993e-08	6.50770998888935e-07	8.58184232320045
ERCC8	0.199782352904222	1.86605258770261	5.64757618712696	2.60809255635848e-08	6.51642950670326e-07	8.57916027350807
PLEKHS1	0.857454836600061	3.78263173715787	5.64666262784527	2.6212211561949e-08	6.53969877979339e-07	8.57434681855865
USP30	0.299638988039857	4.03649778837931	5.6463668592824	2.62548535744247e-08	6.54058441139034e-07	8.57278859114176
SMARCAD1	0.350213069476932	4.64405092766657	5.64610902963232	2.62920808602564e-08	6.54058441139034e-07	8.57143030033829
HELLS	0.396307229048957	2.78287929634842	5.64317366446068	2.67195476330386e-08	6.63729052797509e-07	8.55597018148475
VIPAS39	0.223617639993234	4.70366843687818	5.64122100924275	2.70076433129146e-08	6.69914625735682e-07	8.54568980515879
HECTD1	0.360847279587151	5.47937774489859	5.63961700881789	2.72465573984083e-08	6.74864152902771e-07	8.53724740026228
AIG1	0.327052884508515	4.34410038736092	5.63749381755905	2.75659690150904e-08	6.81790344759957e-07	8.52607559960181
SLC2A8	0.298729403032798	4.16367897291714	5.63567260980617	2.7842850802315e-08	6.87646199930373e-07	8.51649575600459
ZNF652	0.417908672143305	4.63200895064512	5.63531461437725	2.78975948830018e-08	6.88006872366403e-07	8.51461296667981
POLR3F	0.243499070928597	4.40436990421889	5.63248205586173	2.83344531882485e-08	6.97776620181866e-07	8.49971956989803
PFAS	0.309358489251225	3.87752402175859	5.6316625055648	2.84620869417492e-08	6.99199691706614e-07	8.49541167361791
IL1R1	0.590904906893378	4.81408744563318	5.63158730475306	2.84738264183907e-08	6.99199691706614e-07	8.49501641489507
NOM1	0.243913208062196	3.6118648632453	5.63132368048312	2.85150175909656e-08	6.99209444219099e-07	8.49363083140043
ZKSCAN4	0.247265739665479	2.8312500477012	5.62842025845887	2.89725286447073e-08	7.09413058528976e-07	8.47837454575095
TBC1D31	0.349845948514291	2.46405583193617	5.62799686633898	2.90398391159326e-08	7.10046850851761e-07	8.47615037958844
TRRAP	0.293594110995542	4.18911629140781	5.62691740373675	2.92121401858217e-08	7.13242283169493e-07	8.47048041348583
CA5B	0.337553026084648	2.39691330162909	5.62591413881859	2.93731702557636e-08	7.16153823874521e-07	8.4652115497296
CEACAM7	0.419551821164327	0.798367413871343	5.62551142080397	2.94380515339341e-08	7.1671619785743e-07	8.46309682370428
KAT7	0.365765441956055	4.42612650026477	5.62004971081944	3.03318668633929e-08	7.37430068139794e-07	8.43442995982405
SYAP1	0.328187321341413	6.33921194187259	5.61470092629842	3.12327630697156e-08	7.58257165743521e-07	8.40637983049131
NKX1-2	-0.437484901560649	0.396941151337503	-5.61237480354651	3.16326243973147e-08	7.66462734495077e-07	8.39418858200381
TUBA4A	-0.578026066893312	4.69646468567353	-5.61205016980318	3.1688823527947e-08	7.66462734495077e-07	8.39248752875666
CBX5	0.370553365046773	5.25645031977303	5.61195737600916	3.17049054117275e-08	7.66462734495077e-07	8.39200131325638
NADK2	0.314814520813901	4.64644219734407	5.60622080068455	3.27146646245532e-08	7.89759650232171e-07	8.36195704266504
HOXC8	0.384682010157754	2.89741419527675	5.60589495294903	3.27729500750392e-08	7.900539582084e-07	8.36025129568482
EFR3A	0.403610677973043	6.09087989485849	5.6033751135775	3.3227105413852e-08	7.99877228642448e-07	8.3470634281287
SLC15A2	0.544481208230539	1.92184700219224	5.60013220804222	3.38205962702594e-08	8.13022468544525e-07	8.33009908321277
CXXC5	0.539815573807668	6.5322465520651	5.59941278911785	3.39536492418007e-08	8.14475707610265e-07	8.32633683185522
SPTY2D1	0.333106720412838	4.89115498147798	5.59929173823017	3.39760869860758e-08	8.14475707610265e-07	8.32570383013064
HOOK1	0.422519255323679	4.71530738659388	5.59882000914411	3.4063663405539e-08	8.15050236656445e-07	8.32323717127585
BCL2L1	0.267975216594881	6.39719212101991	5.5986506486807	3.40951586746016e-08	8.15050236656445e-07	8.32235163508002
GPATCH2L	0.294652976071727	2.85214612728738	5.59718917286905	3.43681226472502e-08	8.20431228654412e-07	8.31471099819263
LSM1	0.431825595747172	4.7292178431924	5.59541198900621	3.47029169461996e-08	8.27271205087428e-07	8.30542222528236
TRIM24	0.286405733884799	4.46725665118293	5.59341237826416	3.50834057346767e-08	8.35179964294943e-07	8.29497404037527
BAMBI	0.897637047471218	6.19809497731892	5.59051191599506	3.56425295482409e-08	8.47313393144035e-07	8.27982472206779
BRD2	0.259490202331848	6.75175008778656	5.58819031861861	3.60963005025132e-08	8.56912175364373e-07	8.26770390161435
BCL2L11	0.338711759809539	4.5960663165217	5.58584966292163	3.655948224511e-08	8.66707504399981e-07	8.25548812222887
UNKL	0.33730748315591	3.020871263289	5.58124709864725	3.74871792784685e-08	8.8747272490739e-07	8.23148084615842
KLK8	-0.483764097464805	0.591497076314543	-5.57960846542062	3.78229575124807e-08	8.94186885191613e-07	8.22293788685225
EVA1C	-0.481917689650265	3.45204482610174	-5.57883138559812	3.79832123070506e-08	8.96738648681609e-07	8.21888738909824
DAZAP2	0.259380524847537	7.66606621104725	5.57846977002913	3.80580121101883e-08	8.97268676160422e-07	8.21700265378907
MBTPS2	0.346326530613323	3.86207708636219	5.57589047749679	3.8595706108153e-08	9.08695608095801e-07	8.20356257660675
PHF12	0.324798141026458	4.42779026605665	5.57550539405389	3.86766139178053e-08	9.09351388959099e-07	8.20155647429825
ZNF703	0.782237465117404	7.19604865967432	5.57185239878826	3.94523733933723e-08	9.26320109537537e-07	8.18253224503656
FASTKD5	0.274228338627921	4.76618342368811	5.57138903137759	3.95518500703741e-08	9.27385376479085e-07	8.18011989459114
CDK12	0.466911028806356	4.72931900980643	5.570935314081	3.96494913396776e-08	9.28404756232343e-07	8.17775795726664
TMEM230	0.261376704357814	7.10038585853089	5.56912798705097	4.00407648174271e-08	9.36287461078717e-07	8.16835117340063
DMKN	-0.705601223435791	3.27512289982992	-5.5687257629081	4.01283528630425e-08	9.37057177210557e-07	8.16625804573773
BCAN	-0.43549962452817	0.997185820222928	-5.5679719096911	4.02930134421784e-08	9.38882329282546e-07	8.16233544447791
TSC2	0.273955385561853	4.23168086539276	5.56786660283972	4.03160673484221e-08	9.38882329282546e-07	8.16178752831511
TINF2	0.260095162635618	6.27963127880408	5.56600722362858	4.07252436593497e-08	9.46717026159511e-07	8.15211461938247
TOGARAM1	0.369631089486216	3.35154967198691	5.56583674019602	4.07629618031342e-08	9.46717026159511e-07	8.1512278704564
UBR5	0.427886902999039	5.44162280867113	5.56558145153652	4.08195059665892e-08	9.46747404962569e-07	8.14990006272109
SEC23B	0.362636709853127	6.50822696334877	5.56476236374553	4.10014419561532e-08	9.49682047470899e-07	8.14564018897344
MAT2A	0.367157152511387	6.97291655705724	5.56151858477132	4.17297258854155e-08	9.65246291060759e-07	8.12877558796935
INTS2	0.397598990013873	3.25268433544485	5.56092386440766	4.18646082782896e-08	9.6635063690868e-07	8.12568455296188
RMND5B	0.305399275333951	4.75199500357605	5.56081110914615	4.18902288928325e-08	9.6635063690868e-07	8.12509854531688
KLHL28	0.359224388512206	3.21881580646383	5.5603747790843	4.19895169275811e-08	9.67339139971426e-07	8.12283096609526
SGPL1	0.348157688782976	5.89564940646563	5.5582678247165	4.24721886997953e-08	9.77145388341599e-07	8.11188349441859
MSI2	0.443947458424537	4.45223240594691	5.55671170710763	4.28321307698431e-08	9.8326008349114e-07	8.10380047879451
IQGAP2	0.684546652691085	4.36284699768703	5.55662316464772	4.28527002548356e-08	9.8326008349114e-07	8.10334061922
CREB3L4	0.511146699905927	7.05109977293438	5.55619856952673	4.29514723601631e-08	9.8420887199625e-07	8.101135506711
CTNNBL1	0.258105068449758	5.47526404408758	5.55231681766168	4.3864792193116e-08	1.0037951110681e-06	8.08098280419493
PLEKHH1	0.417114740200622	2.45252071770621	5.55165156220467	4.40232007260791e-08	1.00607688059333e-06	8.07753029159827
COMMD10	0.317317243614942	5.15224094231721	5.5508429500423	4.42164938076031e-08	1.00914874016287e-06	8.07333429007572
GDE1	0.332106490517292	6.21683842718153	5.54980349640125	4.44661802202809e-08	1.0134977778931e-06	8.06794122131096
SYNJ2	0.335685505791286	3.928493602744	5.54798162411864	4.49071212696609e-08	1.02218865678883e-06	8.05849085120315
FBXW8	0.300036574821076	4.01405902659121	5.54682793420618	4.51885395348107e-08	1.02632842816139e-06	8.05250789234434
SULT1C4	0.491519015809581	1.91107644150138	5.54674535208552	4.52087493151606e-08	1.02632842816139e-06	8.0520796695842
ZNF79	0.258588033728929	3.42420425042209	5.54522794623518	4.55816618297928e-08	1.03342550762255e-06	8.0442123001742
ZNF343	0.228775942853416	3.51041807147691	5.54385498566084	4.59216514737022e-08	1.03975839664367e-06	8.03709549954588
JADE3	0.437682545800689	4.55583928107444	5.54337588009655	4.60408727745539e-08	1.04108253213173e-06	8.03461240544719
KLHL12	0.324571850282251	6.16891458068134	5.5424132704285	4.62813201346699e-08	1.04514074717818e-06	8.0296239999029
HINT3	0.33603847731646	5.65903215216684	5.54055806552324	4.67481740688029e-08	1.05429434676221e-06	8.02001219755615
GAPVD1	0.312108479788741	4.30007866648981	5.53780317765086	4.74498854475159e-08	1.06871358287835e-06	8.00574444673571
HIP1	0.383789419210807	5.26092552228662	5.53709338337352	4.7632333009678e-08	1.07141494460089e-06	8.00206940088471
MCM9	0.281873593698886	2.78658462950016	5.53663358002542	4.7750885922478e-08	1.07233562550361e-06	7.99968893790587
IFT52	0.265044029812024	5.74989074018843	5.53644964542954	4.77983907750733e-08	1.07233562550361e-06	7.99873673352502
CALCOCO2	0.367588299689986	5.72498923569099	5.53580518068047	4.79651996277729e-08	1.07467127009154e-06	7.99540065012305
TMEM139	-0.545636376293215	1.79282149454051	-5.53446156404291	4.83147937207668e-08	1.08080529414817e-06	7.98844650983889
CERS4	0.506684966765847	6.16213682390454	5.5342690312099	4.83650910508544e-08	1.08080529414817e-06	7.98745014351003
ZNF432	0.2796447578421	3.26115677293802	5.53264546592123	4.8791260658153e-08	1.0889091245843e-06	7.97904934936728
NDUFAF6	0.343271340015002	4.08994887442445	5.52863724205453	4.98590670352035e-08	1.11129311961429e-06	7.95831907397197
XBP1	0.696505888517475	10.8288810702462	5.52670491287308	5.03819276219838e-08	1.12148862265039e-06	7.94832998744025
SLC9A3R1	0.574997320243714	8.74790889526253	5.52468302138387	5.09347269070452e-08	1.13232324148736e-06	7.93788125314263
AVL9	0.329929803528437	4.30579748550686	5.52395386417746	5.11355262283282e-08	1.13531466263413e-06	7.9341139514816
KLHDC2	0.332740656789687	4.32355667355422	5.52301696735605	5.13946636430361e-08	1.13959189500859e-06	7.92927398377758
HMGXB3	0.270559545409737	5.30192659511501	5.52272734623512	5.14750282203955e-08	1.13989920374364e-06	7.92777796227622
ZNF614	0.346842865488636	3.18075646876704	5.52132553554093	5.18657343958166e-08	1.14706927425071e-06	7.92053797943848
FBXO21	0.299614018146008	5.1484084913106	5.51499007488033	5.36677659834598e-08	1.18500218278512e-06	7.88783748428537
VCPIP1	0.350624468840352	4.28976990472066	5.51481237596232	5.37191771309242e-08	1.18500218278512e-06	7.8869207747546
MS4A18	0.343656509507257	0.509823600759699	5.51296701157706	5.4255907741452e-08	1.1953036744068e-06	7.87740250783917
GNE	0.39362468307267	4.24881256823263	5.51244291613528	5.44092905030271e-08	1.19714408115775e-06	7.87469977763392
GMCL1	0.284613886497878	4.83040867717167	5.51106738437126	5.48138631963521e-08	1.20449950664804e-06	7.86760733174098
EYA2	0.693520207388954	3.64830219975419	5.5102797950174	5.50468242007181e-08	1.20806986786211e-06	7.86354711663488
MMD	0.446805936427669	4.1732643323352	5.50692135731334	5.60510605335297e-08	1.22853603266586e-06	7.84623937539171
TMEM135	0.377125200036745	3.75610241065856	5.50659244041395	5.61503646326752e-08	1.22914080434745e-06	7.84454480627775
HSDL1	0.300114162675853	4.87034068231847	5.50587080639511	5.63688342566621e-08	1.23234925913162e-06	7.84082728853897
MARK2	0.273239313731589	4.88858454708468	5.50561814642203	5.64455203276294e-08	1.23245378142111e-06	7.83952580663312
INTS8	0.326847821237196	4.54797498153895	5.50303302349229	5.72359912256881e-08	1.24797097327224e-06	7.82621259667437
ZFP62	0.309010806718927	5.00956858751697	5.50281931450453	5.7301817734262e-08	1.24797097327224e-06	7.82511225995421
NFATC4	0.5696398292338	4.19890322506998	5.49821697298233	5.87374104923991e-08	1.27761321807071e-06	7.80142517375825
BCOR	0.410127555515177	4.41005746761483	5.4969968944273	5.91238077354144e-08	1.2843879145564e-06	7.79514871140711
MLPH	0.928600390637288	6.82423521267865	5.49662309965317	5.92426814622078e-08	1.28534121552183e-06	7.79322604456772
SMPD3	0.533280947976478	2.26920016340431	5.49326459141621	6.03212183760977e-08	1.30573499641466e-06	7.77595632458042
DOP1B	0.418560805709856	5.05839728169448	5.49322201567694	6.03350126698023e-08	1.30573499641466e-06	7.77573745731716
GLE1	0.278233916331962	5.80557581213808	5.49224055330553	6.06538517881931e-08	1.31097984823408e-06	7.77069251689082
MECP2	0.258703898909388	3.86787577601494	5.48867302561939	6.18266509750103e-08	1.3346458409467e-06	7.75236140593304
TBL2	0.227508560878729	5.12202658524071	5.48738620622397	6.22550664474203e-08	1.34220357095445e-06	7.74575192753383
FAM160B1	0.301275875345398	4.34896801199452	5.48701297478377	6.23798634644655e-08	1.34320459771475e-06	7.74383516186416
ZNF30	0.30222490235904	3.42480702639007	5.48613864923024	6.26731630877332e-08	1.34782686991687e-06	7.73934543640034
FANCF	0.304134673134898	4.88795227679135	5.485725348356	6.28122741376923e-08	1.34912578786973e-06	7.73722332916946
USP7	0.269860938893872	6.34634151984822	5.48370191935923	6.34976715448804e-08	1.36214028820932e-06	7.72683603017026
CTBP2	0.352941364348252	4.99867459751343	5.48206124260163	6.40587479199841e-08	1.37245867418566e-06	7.71841611296887
LRBA	0.483258259620842	5.23696694426914	5.48068139676214	6.4534351679943e-08	1.38092233182799e-06	7.71133652038332
RAB5B	0.246020635201214	7.00718031928087	5.47879519293595	6.51900392967823e-08	1.39242735261348e-06	7.70166153150487
NSL1	0.248899117105653	3.35780323620705	5.4786679894278	6.52344903237238e-08	1.39242735261348e-06	7.70100916822499
GAL3ST2	0.530168852479433	0.987163880406972	5.47804335847673	6.54531940556024e-08	1.3953578931754e-06	7.69780594474035
RPLP1	-0.319821151630556	10.2751468163823	-5.4767822077111	6.58969371006496e-08	1.40307267317408e-06	7.69133952605936
MBD6	0.351173210865345	5.16112516207399	5.4738922854929	6.69248214322453e-08	1.42319037140035e-06	7.67652677947939
TDG	0.278090183743796	4.27653294084252	5.47324301833709	6.71578855773904e-08	1.42637690061521e-06	7.67319982260633
SBSN	-0.694649515470931	0.738387701198254	-5.47155768311992	6.77665471688477e-08	1.4375230426659e-06	7.66456552355622
VPS41	0.298144146196016	4.95446768344766	5.47014700898285	6.82801310551493e-08	1.44662725127968e-06	7.65734019728892
OPRD1	0.438939212430408	0.780085406795762	5.46978795097719	6.84114556592069e-08	1.44762018518371e-06	7.65550140590445
UBFD1	0.30705850440599	5.47722512259781	5.46910284087294	6.86627140336008e-08	1.45114539893455e-06	7.65199315138799
PARP2	0.244450658141953	4.33961111394069	5.46777766718718	6.91512564287188e-08	1.45967060983773e-06	7.64520842973192
NSD1	0.334466700354482	4.76952436108237	5.46514137403825	7.01332195159433e-08	1.47743912305441e-06	7.63171532129412
YTHDF3	0.336673354415619	5.84747691927119	5.46493036855477	7.02123973330197e-08	1.47743912305441e-06	7.63063560233644
BLOC1S5	0.241612659058091	4.13954279488876	5.46482590901404	7.02516269130307e-08	1.47743912305441e-06	7.63010109475578
ANKRD46	0.347085419259512	4.05811106366199	5.46402552217274	7.05529179516528e-08	1.48195712462173e-06	7.62600591010722
ATXN1	0.368193472127183	3.44075868583281	5.46277056280248	7.10278527520874e-08	1.48910885466134e-06	7.6195859838261
TMEM209	0.290424684529532	4.79607673012091	5.4626670756673	7.10671553741527e-08	1.48910885466134e-06	7.61905663937005
TMEM62	0.361031689847474	4.4575125679609	5.46240957509434	7.11650413221368e-08	1.4893392042264e-06	7.61773954361899
HARS2	0.249921301299795	5.10179101841676	5.46189990165561	7.13591741980736e-08	1.49129288824736e-06	7.61513276693182
ZNF543	0.301889717656144	3.09889145657694	5.46170798634151	7.14324073075311e-08	1.49129288824736e-06	7.61415125299613
KCNQ4	-0.474226431888123	1.21964237289585	-5.46101902512761	7.16959104030861e-08	1.4949731195972e-06	7.61062794803217
RAB33B	0.309039821023536	3.67447290595412	5.45936726963247	7.23314985796666e-08	1.50639354271626e-06	7.60218259455303
ATRN	0.331486501227626	5.33226816850727	5.45877678348715	7.25600401551448e-08	1.50931928186794e-06	7.59916402017743
PCGF2	0.395909958741846	4.88976624401913	5.45553962726215	7.38254636276456e-08	1.53377993524587e-06	7.58262082548833
TAF9B	0.336962740285429	5.83571960373373	5.45436936656932	7.42881790212971e-08	1.54152468332328e-06	7.57664247797419
LMO1	-0.339454653725166	0.438038335650405	-5.45167080018955	7.53659403632396e-08	1.56199784501321e-06	7.56286106960122
ZNF322	0.32229327238902	2.71822547134983	5.44936322260727	7.62995784481679e-08	1.57943813357681e-06	7.55108126466495
MPP5	0.319965581719617	3.32355901747386	5.4482563515055	7.67513912095916e-08	1.58687436107648e-06	7.54543245565574
MKRN1	0.222622438218556	6.59792597859037	5.44337574083601	7.87747798182912e-08	1.62571236898693e-06	7.5205370017541
RBM39	0.242054600640867	6.21117205623907	5.44326914803894	7.88195436772545e-08	1.62571236898693e-06	7.51999350691259
PRKG1	0.361259663104543	1.85447879000753	5.44207933543151	7.93208875257661e-08	1.63408655311494e-06	7.51392754381315
ZNF467	0.502973782860995	4.76004332575704	5.44180111792997	7.94385642088988e-08	1.63454620713148e-06	7.51250929271911
OCLN	0.474492428755099	3.55122481242664	5.44125600111067	7.96696220267006e-08	1.63733491791085e-06	7.50973067496924
LMBRD2	0.420863100686181	3.91179094917183	5.43952512535108	8.04076196764792e-08	1.65052287575432e-06	7.5009095561169
SYT8	-0.613312130881322	1.27232203402447	-5.43845283872973	8.08681384856433e-08	1.65799030340183e-06	7.49544608907748
IYD	0.387641891185853	0.613129900054835	5.43800205191605	8.10625032444729e-08	1.65998961243759e-06	7.49314954855658
APC	0.359977773137478	3.65490133339376	5.43773665996182	8.11771437630827e-08	1.66035351324491e-06	7.49179758490143
VPS52	0.310051798968273	5.23842197493792	5.43654418979715	8.16941970431358e-08	1.6689374699873e-06	7.48572361582351
PIGU	0.238714951470285	5.48739949967629	5.43522357714841	8.22705444900004e-08	1.67871087209358e-06	7.47899833399922
S100A3	-0.355488904220447	1.79516686442214	-5.43317518441157	8.31723318923433e-08	1.69371203105702e-06	7.46856969715337
LCOR	0.301873036690192	2.96183424205678	5.43292160896446	8.32846316928389e-08	1.69371203105702e-06	7.46727895644466
VPS25	0.288242009031681	6.36455574420772	5.43288203068337	8.33021728226994e-08	1.69371203105702e-06	7.46707750136289
SCAI	0.258625807819079	2.28698748577391	5.43009964325325	8.45443607923803e-08	1.71693168718175e-06	7.45291833388779
TM9SF3	0.273265343264494	7.05982687685268	5.42905343377821	8.50160747242065e-08	1.72446807192059e-06	7.44759600826822
SMG8	0.400049541236283	4.4657747966849	5.42881970248679	8.51218079465795e-08	1.72457185366947e-06	7.44640708526804
SFTPA2	0.495894813292598	0.922368521275101	5.42666677657291	8.61017520255266e-08	1.74236603272435e-06	7.43545793774621
ZNF75D	0.274954173721271	3.36734106239811	5.42438611473221	8.71517828516053e-08	1.76153485622231e-06	7.42386341294135
TYW1	0.222233779583604	4.64426189241876	5.42151676488504	8.84905201045547e-08	1.78523083270082e-06	7.40928230323269
PALB2	0.286392471595936	3.94674652714404	5.42142757583716	8.85324508632261e-08	1.78523083270082e-06	7.40882918421743
ZSWIM3	0.240025194672639	3.10613743362019	5.42033706264679	8.90466999775221e-08	1.79262348763477e-06	7.40328944551933
PAXIP1	0.349376008262849	3.21923780193663	5.42020697384674	8.9108238708566e-08	1.79262348763477e-06	7.40262866932796
DCAF11	0.279080880410058	5.67644186223957	5.41731138650952	9.04887375313867e-08	1.8182613848628e-06	7.38792443714993
MLH3	0.250717494767579	3.51428922555387	5.41697707619698	9.06494537878681e-08	1.81935788984082e-06	7.38622721269995
TRIP6	-0.507152993277932	6.16525390467699	-5.41499156599402	9.16096929260586e-08	1.83528869361607e-06	7.37614912439769
EPHA3	0.533490729403639	1.64579649177937	5.41489353416221	9.16573583276169e-08	1.83528869361607e-06	7.37565161857441
SRSF12	-0.380609536436751	0.714133800689611	-5.41413996551699	9.20245659742931e-08	1.83862995308519e-06	7.37182757161827
GLYR1	0.299115561992187	6.51436490894909	5.41411087742171	9.20387689467382e-08	1.83862995308519e-06	7.37167997122792
ZNF304	0.339602101082418	4.00808744791739	5.41361803380078	9.22797355811107e-08	1.84129763429597e-06	7.36917926560283
F7	0.758359701025409	2.34013763500576	5.41322169917346	9.24739601201591e-08	1.84302753076689e-06	7.36716839819673
BCLAF3	0.276321018890513	2.95426735480239	5.41278887240205	9.26865210192315e-08	1.84366138832959e-06	7.3649725329992
HIF1AN	0.266994585321138	4.28152575479607	5.41271897175984	9.27208936254436e-08	1.84366138832959e-06	7.36461792002353
RMI1	0.367865720585719	4.54009489170019	5.41151167617799	9.33165195027246e-08	1.8533547442372e-06	7.35849383698634
MED24	0.417163999222575	5.67510522565175	5.41127610032707	9.34331744309772e-08	1.85352385387378e-06	7.35729900660713
STK3	0.304578854311494	3.54981933429718	5.41100468163645	9.35677539028088e-08	1.8540477478545e-06	7.35592244080914
KDM3B	0.317658371011513	5.7976605749339	5.40764926258468	9.52471167530907e-08	1.88514501287295e-06	7.33890973839526
RPS25	-0.278372029717641	9.73520139904141	-5.40695069432244	9.56004065598499e-08	1.88995498089484e-06	7.33536903738369
KANK2	0.354862110755549	4.98898293810001	5.4049140521474	9.66376813979408e-08	1.90826020640634e-06	7.32504863807211
STYX	0.262549681712169	4.58571430589344	5.40114816488197	9.85845204000676e-08	1.94446338280456e-06	7.30597472788695
ZDHHC17	0.293726164110815	3.7667803122212	5.3988241704499	9.98048866785451e-08	1.96627098582789e-06	7.2942098441235
ABRAXAS2	0.2511755191038	5.08327931969778	5.39795181357111	1.00266749482618e-07	1.97310228028941e-06	7.28979483820203
ZXDA	0.286913273353679	2.55969130347597	5.39609971130289	1.01254218850498e-07	1.98966809769879e-06	7.28042345669076
IFT140	0.425364015075009	4.48290142527987	5.39593827178929	1.01340737998311e-07	1.98966809769879e-06	7.27960673193534
RBBP7	0.352734610804095	6.52402567746791	5.39512369122712	1.0177838600193e-07	1.99597429756646e-06	7.27548609226861
ZNF250	0.283581123951169	3.26342053008134	5.39408179903907	1.02340835497757e-07	2.00410793284843e-06	7.27021638784197
FFAR2	0.608279865134488	2.08956411018738	5.39392270221323	1.02426986532977e-07	2.00410793284843e-06	7.26941178500311
SERPINA5	1.10217504852876	4.55235407991176	5.39259165198476	1.03150514117609e-07	2.01448199081729e-06	7.26268107939818
PLCG1	0.290950184089072	4.91086075317779	5.39251514605905	1.03192251338249e-07	2.01448199081729e-06	7.26229425816039
PUS7L	0.296328743752536	3.01564455482314	5.39219108981154	1.0336921954826e-07	2.01564098186255e-06	7.26065585361704
TBC1D20	0.257743075742988	5.35782084480279	5.3910247960979	1.04008577395825e-07	2.02580342791414e-06	7.25475989050215
ORM2	-0.737054247558886	1.42304310212235	-5.39006761385335	1.04536166998062e-07	2.03376833410531e-06	7.24992190443573
DNPEP	0.260771341056411	5.78126700037166	5.38909997844079	1.05072157884826e-07	2.04187844234231e-06	7.24503186836932
PDPK1	0.314999534637787	3.89264321721755	5.38888442884262	1.05191917456704e-07	2.04189067407464e-06	7.24394267574455
RIPK1	0.227742194507762	4.30669823697713	5.38691619806197	1.06291613462196e-07	2.06090300310186e-06	7.23399882905407
GPR143	0.542843552062318	2.85290037420544	5.38580327155009	1.06918360533318e-07	2.07071265484866e-06	7.22837757401829
MNX1	0.446168175782359	0.935848491420625	5.38533464580596	1.07183339852097e-07	2.07201866258162e-06	7.22601091524388
KLHDC10	0.30378319419123	5.47631151456264	5.38525653225995	1.07227570228115e-07	2.07201866258162e-06	7.22561644336783
CACNB3	0.36385863964234	4.52029531753094	5.385004334828	1.07370493384538e-07	2.07244398267002e-06	7.22434288637993
UBTD2	0.308735183570087	5.85913167448372	5.38475527443274	1.07511820172671e-07	2.07283756778356e-06	7.22308522353178
PRRC2B	0.445931789296552	5.65784346548943	5.38389706271013	1.0800018775824e-07	2.0799137282879e-06	7.2187519722626
RTKN2	0.354813273107942	2.06845399644027	5.38131299556868	1.09483692812077e-07	2.10611727811335e-06	7.20570834317566
GATAD1	0.278562856477214	4.77547591127154	5.38045517401286	1.0998052307752e-07	2.11330287617566e-06	7.20137955049776
HSPA12A	0.30356428099402	2.39673634491435	5.37710097771354	1.11944281785844e-07	2.1486282080732e-06	7.1844593504322
GEMIN2	0.24728997457426	3.65375539152767	5.37455364571987	1.13458340416502e-07	2.17455267641647e-06	7.17161570400128
ZCCHC24	0.470162272997239	4.37028971936027	5.37440267193854	1.1354869576387e-07	2.17455267641647e-06	7.17085466602681
PXN	0.272281375134943	4.22853765468211	5.37374302305765	1.13944304537681e-07	2.17969350421413e-06	7.16752969259793
JMY	0.348373279064428	3.62199489471247	5.37143725685906	1.15337668334402e-07	2.20388811064844e-06	7.15591031476368
SPIN3	0.278924070112949	2.35206091394099	5.36991072980173	1.16269222319146e-07	2.2192143324612e-06	7.14822020000686
C2orf72	0.752369806002381	2.60178518851802	5.36915079944479	1.16735682844908e-07	2.22563915902306e-06	7.14439266674317
SUCO	0.383414285650428	5.78197770160595	5.36825303409246	1.17289089132173e-07	2.23370554191717e-06	7.13987152904679
SLC22A31	-0.313707203609183	0.386834522904674	-5.36577362922587	1.18830715043776e-07	2.26055322513909e-06	7.12738880161751
CEP290	0.304760828547154	2.2120023722625	5.36511929852977	1.19240827528863e-07	2.2633854654216e-06	7.12409539546244
SLF2	0.307101267765227	4.31015507563234	5.36511471791058	1.1924370334164e-07	2.2633854654216e-06	7.12407234136089
SCRG1	-0.413338480447116	0.533843380464051	-5.36479075953951	1.19447262245466e-07	2.2647412332824e-06	7.12244191472396
KDM5B	0.347042794501042	4.79241562619415	5.36453666735708	1.19607156682241e-07	2.2652670337388e-06	7.12116317453084
LYPLA1	0.394001962438328	6.2249934059809	5.36350759209869	1.20256856603803e-07	2.27413596344567e-06	7.11598482414409
AGR3	1.43377730458938	7.1327698908174	5.36337502518557	1.20340800399371e-07	2.27413596344567e-06	7.11531780677579
YTHDC1	0.2215209742809	5.63312642167882	5.35932990505748	1.22929754409779e-07	2.3205021922727e-06	7.09497170296673
TOM1L1	0.460319352262264	4.31218912303287	5.35902774338139	1.23125297819097e-07	2.32163652873413e-06	7.09345244752897
ZNF836	0.317063639547198	3.17991492409441	5.35862468856046	1.23386603839275e-07	2.32400702176393e-06	7.09142602580332
VAV3	0.694720478223705	6.12153767748664	5.35787717498854	1.23872652130448e-07	2.33060072175179e-06	7.08766814629112
SYNPO2	0.555730872955321	2.84878840021236	5.35629948316049	1.24904603925351e-07	2.34743959570231e-06	7.07973836583588
METTL17	0.23943796559829	3.94113685825109	5.35522963454692	1.2560912089541e-07	2.35809455875939e-06	7.07436229782022
CMTM1	0.274897923014524	1.53643962498223	5.35368294421968	1.26634467259231e-07	2.37474263547397e-06	7.06659177327602
PTPRS	0.491078450390482	4.35674992176589	5.35203838438355	1.27733599990777e-07	2.39273650693105e-06	7.05833177071454
TGFB3	0.506828818695768	5.33920474303641	5.35139257135541	1.28167751538587e-07	2.39824810193383e-06	7.05508872036227
EN1	-0.812252459639084	2.11444708295333	-5.35017800384136	1.28988132401995e-07	2.41096683682682e-06	7.04899053503141
NBPF15	0.487865516537431	3.28564244226303	5.34890504457278	1.29853420642402e-07	2.42449632876991e-06	7.0426005092336
IQANK1	0.409966762325895	5.26729243524721	5.34797940912769	1.30486150192112e-07	2.43365899270164e-06	7.03795484563877
REXO2	-0.284071323123154	4.4999315260496	-5.34723636260035	1.30996231828491e-07	2.44051675384819e-06	7.03422609952078
UBOX5	0.220758432693909	3.60698172135451	5.34666479459376	1.31389913648983e-07	2.44519339841863e-06	7.03135818191191
TRUB2	0.226017589738186	4.7801003375446	5.34541178569538	1.32256974855179e-07	2.45866003147263e-06	7.02507201051437
THAP9	0.237586664066755	2.6717876809627	5.34491266659707	1.32603900473961e-07	2.4624386285197e-06	7.02256836873232
ZNF7	0.252750523534915	3.26914168221043	5.33789949094535	1.37572929554785e-07	2.54909308676441e-06	6.98741168482447
KLK5	-1.06405624870153	2.65810217611089	-5.33786748525259	1.37596015264262e-07	2.54909308676441e-06	6.9872513372123
BLNK	0.393414527625394	3.26068843503714	5.33770058086949	1.3771646431411e-07	2.54909308676441e-06	6.98641516501739
ZNF678	0.3055837787563	2.99998107502552	5.33529377769558	1.39464781765104e-07	2.57866921192436e-06	6.97435996904129
CDC23	0.27166414599191	4.99663688842755	5.33215872686827	1.41774411967719e-07	2.61854894517963e-06	6.95866446803079
ST3GAL1	0.504131867802532	5.51064636051055	5.3271656501334	1.45529658221462e-07	2.68501436158865e-06	6.93368399152394
SLC31A1	0.325540101921913	5.56064547503217	5.32690842040534	1.45725708767726e-07	2.68574048202025e-06	6.93239763625866
ZNF808	0.28586523375298	2.53223318288853	5.32599842703598	1.46421328455516e-07	2.69566226608758e-06	6.92784738750801
TMEM184A	0.450821059213676	3.39880351100464	5.32511880047102	1.47096795307984e-07	2.70519213688718e-06	6.92344964775861
BRAF	0.285596848722862	2.77173110941667	5.32385680589013	1.48071163626284e-07	2.72019265225564e-06	6.91714138157425
FABP7	-0.916824948254873	1.27680497630857	-5.32315345102097	1.48616927356397e-07	2.72569354755802e-06	6.91362614296526
ALDH3B2	0.906082280366846	5.95564027153272	5.32306120404844	1.48688650348118e-07	2.72569354755802e-06	6.9131651405537
GPBP1	0.253771198103928	6.07829412567785	5.32223217138483	1.49334740168677e-07	2.73461265650761e-06	6.90902238927969
ZBTB42	0.438873031456715	5.05748426505019	5.32121683954027	1.50129728074324e-07	2.74360881874029e-06	6.90394947606347
TFAM	0.298490638470216	5.21366646579353	5.32119591648642	1.50146153557666e-07	2.74360881874029e-06	6.90384494715793
HOXB7	0.519187033554407	3.92927912368393	5.31923842698215	1.51690598491976e-07	2.76887844318687e-06	6.89406721744211
NUP188	0.262290847420695	5.18150621386133	5.31697205019283	1.53498000768331e-07	2.79888907783957e-06	6.88275063378043
PPFIA2	0.193359562722039	0.381299198601758	5.31431754792079	1.55641487981625e-07	2.83495760255584e-06	6.86950156870121
RBM18	0.298030183688185	5.08894005151727	5.31043000949454	1.58833103180104e-07	2.88699352960931e-06	6.85010897422385
CD24	0.872250162946919	9.34448051768118	5.3104275106819	1.58835174937082e-07	2.88699352960931e-06	6.85009651326154
SLC28A1	-0.245709849460098	0.36878117737353	-5.30932880798786	1.59748648678856e-07	2.90052101520719e-06	6.8446180659281
TTC31	0.221343892854032	4.33554993000978	5.30566332098093	1.62833168595465e-07	2.95339736478969e-06	6.82634828537833
PHOSPHO2	0.383924584481351	3.30587662287213	5.30522256648325	1.63207931553402e-07	2.95706548290202e-06	6.82415221158047
AP3M2	0.367333313468015	4.28373726403179	5.3046147646335	1.6372610289664e-07	2.96332143996664e-06	6.82112408863297
NFIX	-0.559820404499048	6.00810841823069	-5.30380478521746	1.64419117117288e-07	2.97272538754253e-06	6.81708918518099
ZNF48	0.283435920980911	4.38030553994302	5.30295427632974	1.65149869021246e-07	2.98279110118457e-06	6.81285298249009
ZNF696	0.275465083605705	3.28887260818149	5.30182132621612	1.66128185267265e-07	2.99730220576939e-06	6.80721095189385
RPL14	-0.258074993041959	7.71445493817436	-5.30054556605485	1.67236545859325e-07	3.0141265993994e-06	6.80085903601007
HMX3	0.407084203087378	0.432178570301578	5.30001409763816	1.6770038977479e-07	3.01931163943266e-06	6.79821330059277
USP47	0.345094506580352	4.26442673166549	5.29806380581518	1.69413235166454e-07	3.04694947613119e-06	6.78850648319431
CAPRIN1	0.319871432387276	7.31417246718437	5.29737609365093	1.70021254162125e-07	3.05467955591071e-06	6.78508443220394
UBE2N	0.231877028135495	5.91736010770178	5.29384424328532	1.73177310524703e-07	3.10812471454807e-06	6.76751628085929
TMEM192	0.323100880916573	3.72202956042406	5.29334796591892	1.73625309151498e-07	3.11290564733962e-06	6.76504854172917
TMEM183A	0.236055396163213	5.54498528726935	5.29121334110815	1.75565116424708e-07	3.14439508413741e-06	6.7544364991873
MED1	0.503444048483985	4.98185000508271	5.28773381622046	1.7877219838371e-07	3.1976132940744e-06	6.73714671617243
LURAP1L	0.651510864203937	5.27703179981352	5.28758605961252	1.78909635298562e-07	3.1976132940744e-06	6.73641273966455
TAF2	0.390021578124406	4.78856770123853	5.28596848212152	1.80420951254277e-07	3.22109532135984e-06	6.72837868216148
NCCRP1	-0.8883372218651	2.36518494555449	-5.2857784233204	1.80599335112416e-07	3.22109532135984e-06	6.72743485854608
SMIM15	0.246195448967063	6.22504410311167	5.2855546664358	1.8080956617118e-07	3.22149268625159e-06	6.72632373097583
SRSF6	0.229230215560731	6.81135522246392	5.28396062741881	1.82314127193601e-07	3.24492641754759e-06	6.71840931116181
NUAK2	0.377846576091407	3.68436373245218	5.2833256071121	1.82916876120122e-07	3.25227723723952e-06	6.71525702884622
MCRS1	0.20730488647537	5.85311332216734	5.28296997871213	1.83255274996822e-07	3.25491752688656e-06	6.71349181554138
RAB12	-0.300144133350557	5.33288503381046	-5.28243398621797	1.83766446469875e-07	3.26061790113215e-06	6.71083154137443
BAZ2A	0.351675193436859	5.52235671451144	5.27785600967535	1.88189105000821e-07	3.33563729029377e-06	6.68811974302224
TCERG1	0.249111077530511	4.52921836369795	5.27705315308624	1.88975282864892e-07	3.34611193006637e-06	6.68413852285652
BLACAT1	-0.328226663399507	0.462404659297263	-5.27602999711635	1.89981798032086e-07	3.36046235115579e-06	6.6790656701868
FSBP	0.253829206723102	1.56228355391749	5.27497996494832	1.91020154117495e-07	3.37534581605552e-06	6.67386048719699
NCOA6	0.276447083728127	4.9218820464608	5.27452343294776	1.91473323316937e-07	3.37986896153688e-06	6.6715976742768
RBM12	0.24427574057062	5.57690882010251	5.27115333607463	1.94850983238357e-07	3.43566295816121e-06	6.65489916912909
CREBBP	0.307117149296399	5.05791600063863	5.27097135245875	1.95035009235173e-07	3.43566295816121e-06	6.65399773201178
ALG11	0.264039607265587	1.62477095354071	5.26965794667741	1.96368159047168e-07	3.45559573518323e-06	6.64749274467185
SNX25	0.37042335301632	3.93983765687729	5.26744574644689	1.98633604733072e-07	3.49187690782036e-06	6.63653954995836
GUF1	0.30532093476998	5.01528262120421	5.26710577078899	1.98984001115259e-07	3.49445264253642e-06	6.63485660767623
MFSD9	0.241547491575907	3.33801127946966	5.26575739077381	2.00379619486596e-07	3.51535995701153e-06	6.62818284344791
NUP107	0.311715326534334	4.5391610826522	5.26415187631164	2.02053755318485e-07	3.54110569136895e-06	6.62023841254296
CHRDL2	-0.516491026306279	0.997657439899501	-5.26336488411673	2.02879327215645e-07	3.5512793855785e-06	6.61634500479888
ZNF620	0.324497560235371	2.23399315899891	5.26320386103269	2.03048646316624e-07	3.5512793855785e-06	6.61554845618059
LARGE1	0.412205534107136	3.34950890787633	5.26260201582336	2.03682712287686e-07	3.55548772679616e-06	6.61257144452268
BTG3	-0.520127332250635	4.5013165577293	-5.26258170937153	2.03704139306525e-07	3.55548772679616e-06	6.61247100454844
CRYAB	-0.794914357765127	4.24378252132441	-5.26195375450644	2.04367825771919e-07	3.56344306585015e-06	6.60936518068881
NR2F1	0.610199375723396	3.17203357325616	5.26065851435991	2.05743392250889e-07	3.58378225932951e-06	6.60296006440049
PRDM10	0.248558508703086	3.04496237320263	5.26003814120583	2.06405412534454e-07	3.58833116512127e-06	6.59989274985143
DOLK	0.250699820034843	5.40341232581422	5.2600214512703	2.06423251389123e-07	3.58833116512127e-06	6.59981023421983
NEMF	0.332610850690219	3.81177656853104	5.25577271504271	2.11013401290206e-07	3.66440698897076e-06	6.57881202414982
WDR41	0.247065873789819	4.20073573649113	5.25501452997007	2.11842845394374e-07	3.67508741908863e-06	6.57506651441766
PRRT3	0.510996388449768	3.87609476618288	5.25380168464703	2.13176254729957e-07	3.69208101324888e-06	6.56907595267136
PHF20L1	0.317390785405704	3.52747995901845	5.2537319023485	2.13253220718576e-07	3.69208101324888e-06	6.56873131756215
SNRNP200	0.282537974209314	6.76451911012964	5.25352287119508	2.13483931604301e-07	3.69234569898861e-06	6.56769899633998
CTDSPL2	0.280991277144873	4.06129696696364	5.2525342386069	2.14578381537044e-07	3.70634577940963e-06	6.56281703831214
HNRNPF	0.263318344664064	8.4836061220173	5.2522944050268	2.14844703783746e-07	3.70634577940963e-06	6.56163284328129
RHBG	0.383074698852533	0.988914502308312	5.25220676205304	2.14942106460512e-07	3.70634577940963e-06	6.56120011217144
UFL1	0.328357122306795	5.33257751046551	5.24978867132381	2.17646409135746e-07	3.74920547998661e-06	6.54926352957515
BTBD7	0.301902025332329	3.85164377905005	5.24857376573431	2.19017528125895e-07	3.76894284748131e-06	6.54326818436367
PWWP2A	0.23841339639983	3.61254799671503	5.24838441947442	2.19231973100284e-07	3.76894284748131e-06	6.54233390682262
ITPR2	0.55189786938192	4.48954899868319	5.2478804920437	2.1980369011869e-07	3.77498521907248e-06	6.53984756255899
ATF7IP	0.295023994916385	5.02024371837403	5.24645764357218	2.21425752440892e-07	3.79903643327017e-06	6.53282848765671
PMM2	0.283898200098252	2.76048318799773	5.24565395384579	2.22347086625034e-07	3.80842993968884e-06	6.5288645539897
ARFGEF2	0.414434916724181	5.64391499859886	5.24559254143235	2.22417641168525e-07	3.80842993968884e-06	6.52856168014569
VPS50	0.303855451577038	3.74514917264461	5.24400481192362	2.24249275609225e-07	3.83284291987231e-06	6.52073242531115
TMEM41B	0.286361331358275	5.13613820011617	5.24396910707703	2.24290632942353e-07	3.83284291987231e-06	6.52055638572314
SYT17	0.592521172623152	2.6026793010167	5.24356481064811	2.24759450031628e-07	3.83702885810967e-06	6.51856311350951
PIK3C2A	0.383308039183269	4.83484200749999	5.24113576310628	2.27596195140506e-07	3.8815908305555e-06	6.50659028729183
PRPF39	0.249861732894484	4.54357564417377	5.23772700851515	2.31635648407867e-07	3.94655567963305e-06	6.48979691945257
BTBD9	0.265701427850304	3.64469906288416	5.23734141216277	2.32096938198414e-07	3.95048810399286e-06	6.48789788508271
BPTF	0.402734364912321	4.71782549423143	5.23699776624348	2.32508792495958e-07	3.95357212636976e-06	6.48620556008218
SRPK2	0.314775733327386	5.37277804455323	5.23561012349284	2.34179074344432e-07	3.97802709044952e-06	6.4793729701046
RFC3	0.346989719569329	4.60953670438911	5.2348035005668	2.35155328804045e-07	3.9906557779221e-06	6.47540200575265
FKBP3	0.266332550800261	5.90563674355044	5.23340164860843	2.36861376199845e-07	4.01563203567294e-06	6.46850207449625
COPS5	0.247507170997096	4.62326969775404	5.23013190446703	2.4088736955244e-07	4.07985129854627e-06	6.45241484968307
POLR2F	-0.290075725545236	3.7810661487291	-5.2295915041787	2.41559109339413e-07	4.08718966838849e-06	6.44975694175749
SLK	0.325557507095509	5.47082387630928	5.22897188213783	2.42331558239567e-07	4.09621588582464e-06	6.44670969469167
PPP1R14C	-0.812878146278943	1.98678881039847	-5.2275405177984	2.44125121076522e-07	4.12246756182423e-06	6.43967161810091
GAREM1	0.459849510418729	2.53764564338343	5.22592597340827	2.46163650304684e-07	4.1528001636046e-06	6.43173492880362
MYOZ1	-0.459426506423478	1.68294292430407	-5.22392024142624	2.48719068489429e-07	4.1891224108034e-06	6.42187834868955
UBE2K	0.266859589047776	6.29348510991832	5.22385273572303	2.48805520081555e-07	4.1891224108034e-06	6.42154667127798
CRYM	0.598915497915238	1.13998191459646	5.22230667617167	2.50793476693007e-07	4.21844964722094e-06	6.41395144031211
COX11	0.276800119696385	4.16136635013266	5.21937001577432	2.54611948404045e-07	4.27847921141699e-06	6.39953028999079
CNOT6	0.30775419650675	5.22810543256416	5.21786148900744	2.56595283462997e-07	4.30758389672455e-06	6.39212517279581
GUCY2D	0.265337279470868	0.693943050806537	5.21676051432232	2.58052226998611e-07	4.3278034938906e-06	6.38672188600504
DTL	0.476492724072722	4.39586243056291	5.21287914023379	2.63252721903765e-07	4.40856982245978e-06	6.36768137706689
PRRC1	0.298049429412125	5.50321406084916	5.21263866606197	2.63578241108938e-07	4.40856982245978e-06	6.3665021262595
SEC24D	0.396703845994497	5.07822376747691	5.21259331297517	2.63639677247449e-07	4.40856982245978e-06	6.36627972675098
RRN3	0.278533064431473	6.03999697775734	5.20990108538616	2.67311571701743e-07	4.46561436546576e-06	6.35308089335969
NBEAL2	0.310075330424956	4.5148734854527	5.20862124466632	2.69074452213052e-07	4.49068754715844e-06	6.34680854870235
ESPL1	0.437572850316471	2.96280921201688	5.20798150623545	2.69959857317496e-07	4.49807263369398e-06	6.34367379070081
TAOK1	0.400715253144868	4.67052643273205	5.20792239021953	2.70041816806949e-07	4.49807263369398e-06	6.3433841361411
ATP8A2	0.538477938413424	1.23781650579072	5.20604948685209	2.72650955034842e-07	4.53712365951183e-06	6.33420889095122
LRRC75A	0.310271818669919	1.83427122613148	5.2046711299527	2.745867194279e-07	4.56490433656081e-06	6.32745830809008
RNF141	0.345855746657371	4.95937932692014	5.20319328856169	2.76676983976574e-07	4.5951971951148e-06	6.32022229127679
SP2	0.269642915466123	5.03798063094594	5.19961964942653	2.81795434569571e-07	4.67567642644961e-06	6.30273221876576
ARMC2	0.228776325901436	1.97812240832409	5.19829226461783	2.83719877945067e-07	4.70305484330605e-06	6.29623851441413
ZBED8	0.289699324217874	3.3778233181923	5.19687444475744	2.85789489649659e-07	4.73278439864266e-06	6.28930405012216
RSKR	0.277454871342234	1.52081016802619	5.19554085170079	2.87749491311712e-07	4.76064312845824e-06	6.28278309651706
C12orf66	0.296147745088209	3.12066994713973	5.19504872145094	2.88476065283413e-07	4.76806148404793e-06	6.28037707909996
LFNG	0.608572341504253	5.58808228771023	5.19337558186231	2.90959574899149e-07	4.80389535293584e-06	6.27219866802062
ZKSCAN5	0.209100098550663	3.73010444406426	5.19321124196007	2.91204624953345e-07	4.80389535293584e-06	6.27139549293189
COL24A1	0.224248901964075	1.02795878404413	5.19209813831267	2.9286966144713e-07	4.82671730500367e-06	6.26595604972784
ZNF24	0.360394671590702	6.10140394260851	5.19129312647665	2.94079578931189e-07	4.84200190478441e-06	6.26202282761644
PDE8B	0.360589103089718	1.44010104581546	5.19065879058419	2.95036381762362e-07	4.85309365010257e-06	6.25892390325154
LCORL	0.262846556560293	1.97574906679436	5.1901264509189	2.9584166376008e-07	4.86167412928836e-06	6.2563235262061
ASAP2	0.43521675783657	3.33068671415692	5.18846672195887	2.98366057183358e-07	4.89846189666931e-06	6.24821761924244
RAB22A	0.254082884706174	4.83872992950504	5.1882052161954	2.98765696047507e-07	4.90032921555433e-06	6.24694067216277
BAG4	0.456083597550061	4.71368614129896	5.18797170787738	2.99122986577094e-07	4.90149903435123e-06	6.24580048741387
AKT1	0.304624755873782	5.46845445718281	5.18763950728295	2.99631998941604e-07	4.90515039337068e-06	6.24417848373732
PM20D2	-0.588504242779127	2.82456828019664	-5.18736134735937	3.00058852827958e-07	4.90745108537328e-06	6.24282041156508
FBXO3	0.263599072698538	3.88753858285727	5.18553463104914	3.02876728548068e-07	4.94881518333068e-06	6.23390339455057
TBC1D30	0.293917629471626	1.59236353310997	5.18501624836953	3.03681036778825e-07	4.95723140037054e-06	6.23137345561609
KMT5B	0.297036120770853	5.0477491777803	5.18453010328474	3.04437204832642e-07	4.96484651839342e-06	6.22900105868535
SPINK8	0.955143125519329	2.8079193192296	5.18389268592774	3.05431429898381e-07	4.97632576849643e-06	6.22589075555613
ZNF646	0.284433515787645	4.04090422205178	5.18252158436097	3.07580699150749e-07	5.00658421979472e-06	6.21920158526763
AP1S2	0.325174304599086	4.13090221301245	5.18187061235023	3.08606249125405e-07	5.01851148957252e-06	6.2160262601248
HMGXB4	0.300844027075499	4.59365785009691	5.179100474262	3.13007500759524e-07	5.0852593014391e-06	6.20251806176344
MFSD4B	0.239747706432094	1.59112477860995	5.17859904131817	3.13810656703435e-07	5.09347978778114e-06	6.20007359222283
MIER3	0.336755438818246	4.25874265608587	5.17665799263385	3.16938527547002e-07	5.13938161036482e-06	6.19061306358277
KNTC1	0.336051935076212	3.44742354223589	5.17492457762126	3.19757305673929e-07	5.18018924314853e-06	6.18216724227707
GPRIN2	-0.601321872080016	1.69607396917207	-5.17468095182201	3.20155415709798e-07	5.18174110034555e-06	6.18098041517895
PAIP2	0.25809689880055	5.66126785930993	5.17435453985658	3.20689559182836e-07	5.18548966452246e-06	6.17939037326064
DSTN	0.29690595460897	8.91161890235691	5.17386210040658	3.21497024370272e-07	5.19364655768753e-06	6.17699173805045
SLC27A4	0.322541147867228	5.80465639663689	5.17192362477047	3.24694756562168e-07	5.24036546843274e-06	6.16755158007992
ATG12	0.226688809242138	4.2097218987791	5.17153295736815	3.25342923526667e-07	5.24588683842622e-06	6.16564946195011
AHRR	0.043778279042187	0.0769780450929039	5.17086014602421	3.26462140401859e-07	5.25898598354122e-06	6.16237392011472
FNTB	0.189962504261909	3.10161272257961	5.16890621914675	3.29733653658497e-07	5.30669936498276e-06	6.15286353323439
RP1	0.346615857041773	0.611895253431371	5.1681656022914	3.3098196421862e-07	5.32099990062647e-06	6.14925956553326
UBXN2B	0.3468094961293	5.12380117485619	5.16801100814091	3.31243109333048e-07	5.32099990062647e-06	6.14850734312183
GPR107	0.309413099168596	5.94827020622226	5.16729057536084	3.32462718906562e-07	5.33559082589745e-06	6.1450021386713
REXO5	0.325399405737342	3.14844167627665	5.16362068841722	3.38743190395159e-07	5.43129867481105e-06	6.12715349034127
GPRC5A	0.665708794457331	6.83408031257676	5.16244649396735	3.40776790228471e-07	5.45879830328598e-06	6.12144517377872
CAPN13	0.703807586727909	4.24785572325997	5.16051238995328	3.44152274417585e-07	5.5077217399789e-06	6.11204514181456
TAF6	0.278521151107456	4.6246996274631	5.15960691255577	3.45743653850133e-07	5.52802819682022e-06	6.10764548495666
AFF4	0.400720407089373	5.6328970105135	5.1591117087368	3.46616986467228e-07	5.53682679221649e-06	6.10523961728335
TNNI2	-0.458958031335812	1.65372689931366	-5.15850598773483	3.4768812856975e-07	5.54876585073139e-06	6.10229710439622
ZNF337	0.243702906572615	1.55136608981471	5.15808063551523	3.48442225031858e-07	5.55562766236842e-06	6.10023098651869
MYRFL	0.340572512591578	0.941276569972705	5.15733798768009	3.49762643420416e-07	5.57149787009845e-06	6.09662399824203
ZNF423	0.402027157143497	2.07317000010976	5.15713638446571	3.50121926331648e-07	5.57204254161973e-06	6.09564490688059
PGPEP1L	-0.210249977132883	0.229089342917815	-5.15669730183188	3.50905664766979e-07	5.57737846040054e-06	6.0935126105087
GATA3	0.853875945802624	8.83880340421456	5.15647859240583	3.51296682365409e-07	5.57737846040054e-06	6.09245056361257
ANKRD40	0.384312377008555	5.15956202163547	5.15640216866018	3.51433415241108e-07	5.57737846040054e-06	6.09207946165611
GOSR1	0.278635332685446	4.63134583372235	5.15561985276993	3.5283605449477e-07	5.59445881039811e-06	6.08828094280652
IGSF3	0.458574854669366	5.40684192024723	5.15430470988347	3.55206235343022e-07	5.62683444896432e-06	6.08189647103814
TRIM44	0.30609074056491	5.20662981653419	5.15274389283095	3.58039175386835e-07	5.66647411461713e-06	6.07432126996163
C11orf80	0.374141857486982	4.11747314354933	5.15213991442916	3.59141275824564e-07	5.67867294062088e-06	6.07139050595045
SHLD2	0.276091368258546	5.01072212125319	5.15083785567159	3.61528367312802e-07	5.7078826970964e-06	6.0650734143893
GABRP	-1.16874978721675	3.46394136537305	-5.15076920858741	3.61654644635163e-07	5.7078826970964e-06	6.06474040515001
SBK2	0.422162098076094	0.564810429201417	5.15012100164201	3.62849137296461e-07	5.72146661753573e-06	6.0615961306031
SMG1	0.339951420219582	4.42157334448757	5.14798727412875	3.66808124599571e-07	5.77857652172487e-06	6.05124853730305
LMNA	-0.340168924342801	7.39804193860632	-5.14676026528377	3.69103654015093e-07	5.80940002738172e-06	6.04529987217016
PDHX	0.278645703080538	5.33366562507738	5.1463010532433	3.69966333349506e-07	5.81519613141501e-06	6.04307389569716
MAVS	0.283688661767466	5.29288848477996	5.14620317220732	3.70150465541061e-07	5.81519613141501e-06	6.0425994521549
ZBTB12	0.3537274701059	3.8397170932436	5.14452805967503	3.73315439651666e-07	5.85954820112596e-06	6.03448120805446
TRIM47	-0.393494027156637	5.2030746798125	-5.14378653773241	3.74724826086957e-07	5.87628867258045e-06	6.03088827105537
RNF41	0.230817136532679	4.95629647369986	5.14339333099115	3.75474268933448e-07	5.88265902149845e-06	6.02898323545028
FRRS1	0.296501702777	2.56920063401947	5.13823391589797	3.85443380557989e-07	6.03333291576615e-06	6.00399877969419
NME6	0.262406123913903	3.99529020439972	5.13507493160283	3.91673131204331e-07	6.12525316500204e-06	5.98871263488606
TSPYL4	0.346120244238745	5.10896725930546	5.13464952775224	3.92519466342553e-07	6.13289302927198e-06	5.98665478163225
COPB1	0.290847144637054	7.02221018673066	5.13159748421951	3.9864356549628e-07	6.21863959931734e-06	5.97189532951738
FGFBP1	-0.570308539702028	0.755315314324191	-5.13155321252959	3.9873307582554e-07	6.21863959931734e-06	5.97168129356663
UPK1A	0.611727770075565	1.05607651587827	5.12885855526817	4.04218011312912e-07	6.29845155809392e-06	5.95865685661005
DCAF7	0.320214735687162	6.39666517823866	5.12809493471305	4.05785577994496e-07	6.31492929901089e-06	5.95496707929974
MPP2	0.576637936197542	2.72554046991027	5.12798469035317	4.06012373833722e-07	6.31492929901089e-06	5.95443442511846
PIP4P1	0.217798435780859	4.87532442327296	5.12770066926585	4.06597230068483e-07	6.31829240559728e-06	5.95306220307338
PPP1R10	0.216647842663236	6.10352624923162	5.12744968289858	4.07114739544711e-07	6.32060383677205e-06	5.95184964269134
ZNF136	0.277466325525058	3.35411925778897	5.1269702498285	4.0810505576714e-07	6.33024493741972e-06	5.94953356485328
ZC2HC1A	0.452764282468668	3.0493823920507	5.12654766359304	4.08979881447095e-07	6.33807881374612e-06	5.94749226956573
LYPD5	-0.377503548843451	1.91666117827963	-5.12634889675709	4.09391989870143e-07	6.33873415209959e-06	5.94653218271718
PAQR4	0.435444271229136	4.23892390864106	5.12610962136283	4.09888618670824e-07	6.34069577979956e-06	5.94537647558407
IRF9	0.349180446489449	1.92239053230426	5.12350213444496	4.15338520804028e-07	6.41920851810734e-06	5.9327854121986
C5orf15	0.285119969784799	7.02524259779102	5.12237656323161	4.17712676807786e-07	6.45008583827519e-06	5.92735203781985
GNAQ	0.377315914350641	5.6905242962935	5.12156196173516	4.19439091321222e-07	6.47091451417259e-06	5.92342045717092
RABGAP1	0.260501707604536	5.2667766770259	5.12112750566706	4.20362670292989e-07	6.47918477945981e-06	5.92132383693257
TMBIM6	0.278119651660365	9.4374012092956	5.12095440816372	4.2073119367204e-07	6.47918477945981e-06	5.92048853916368
FAM104A	0.254043905085696	4.55519465340301	5.12059845808479	4.21489991349552e-07	6.48504349347515e-06	5.91877095019061
HLTF	0.521026155595888	4.32116438660137	5.11988025653544	4.23025052321573e-07	6.50282457111368e-06	5.91530569574306
SAMD11	0.62315563972368	1.9008991767296	5.11804579732634	4.26970556900277e-07	6.55314861975468e-06	5.9064566070975
UBE3B	0.269778279113086	4.40730569916418	5.11800281880188	4.27063419385413e-07	6.55314861975468e-06	5.90624932124209
TMEM94	0.336346577408428	5.17039995515279	5.11697854424905	4.29282330786422e-07	6.58130514282582e-06	5.90130970248296
PSMC3IP	0.305906302966239	2.45644789553602	5.11578181577779	4.31888962239767e-07	6.61535014547775e-06	5.89553955271568
AP4S1	0.209725297910627	2.10745867114856	5.11502141585898	4.33553160931093e-07	6.63375283768601e-06	5.89187384284987
PCNA	0.318127862959818	8.2140575960658	5.11483224525316	4.33968139183859e-07	6.63375283768601e-06	5.89096197254151
CERT1	0.305355254985126	3.62031565990817	5.11470317453892	4.34251498476296e-07	6.63375283768601e-06	5.89033982288729
PHF20	0.287081667631325	5.15979678407953	5.11431194830376	4.35111482670669e-07	6.64097133835732e-06	5.88845411220702
BAG2	-0.369167073370599	2.28745391871249	-5.1140078895365	4.3578099494744e-07	6.64527246743694e-06	5.88698863923857
AMIGO2	0.69546010287084	4.69714570255149	5.11318346517696	4.37601327214551e-07	6.66709933196213e-06	5.88301555676581
TAPT1	0.348251847906654	4.29460851312887	5.11243148833814	4.39268107693277e-07	6.67823594289604e-06	5.8793921221425
RNF34	0.225670053120178	4.86768529524421	5.11241877966847	4.3929632956463e-07	6.67823594289604e-06	5.87933088899821
ZNF253	0.31688377176133	3.95125744523335	5.11224072426181	4.39691917881151e-07	6.67823594289604e-06	5.87847299372372
ZNF786	0.23004742754024	3.75841732751589	5.1121512636207	4.39890803939885e-07	6.67823594289604e-06	5.87804197037531
POLR3A	0.254951397424133	4.09115976689198	5.11107415985599	4.42292228589169e-07	6.70305910222711e-06	5.87285299836922
HK2	0.433675282317145	5.99259814560936	5.11106708575598	4.42308042276479e-07	6.70305910222711e-06	5.87281892201323
PLB1	-0.265835437093198	1.12235959799767	-5.11089183458917	4.42699979432583e-07	6.70307212674424e-06	5.87197474050713
TMX1	0.286685559557792	5.43038664165245	5.1093288969562	4.46210271518513e-07	6.75025953559339e-06	5.86444726271665
BAIAP3	0.677517393379616	2.91733147581256	5.10797118921843	4.49281465613449e-07	6.79070902452198e-06	5.85790991805074
ZNF629	0.288315457170056	5.12041549020984	5.10779721715897	4.49676472744017e-07	6.79070902452198e-06	5.85707235896892
CRABP2	0.752810440658617	10.1354114074267	5.10723341047864	4.50958917073078e-07	6.80408084386669e-06	5.85435818504754
PRSS16	-0.591146223763636	2.51833816867985	-5.10701908288033	4.51447357724475e-07	6.8054597285818e-06	5.85332648012921
PNN	0.242095237383621	6.29991471101055	5.1065882770677	4.52430688627355e-07	6.81428998512555e-06	5.85125283689127
SHC4	-0.570929796050314	1.22675219091949	-5.10602604783993	4.53717115080736e-07	6.82766580551696e-06	5.8485468384309
SHTN1	0.334565852466697	5.27865855525932	5.10515257009984	4.55722724326157e-07	6.85183113592134e-06	5.84434334375832
PLEKHD1	0.506482989494052	1.4974343075715	5.10415581470213	4.58021870079453e-07	6.88036358734603e-06	5.83954738999294
FAM3B	0.85465214729418	2.26892363203456	5.10346793984023	4.59615081281612e-07	6.89825086967324e-06	5.83623813128232
FAM120B	0.279032090998414	4.95555011672234	5.10177977236693	4.63547858098396e-07	6.95119010306781e-06	5.8281183383156
YWHAB	0.23895835197084	7.66202397084568	5.0970263655792	4.74797094863285e-07	7.11365577443769e-06	5.80526838814772
AMMECR1L	0.241311184917937	4.97517695046344	5.09562683403202	4.78159180617093e-07	7.15777148976154e-06	5.79854443294779
KLHDC7A	0.926484731362732	2.63060117171853	5.09493156703072	4.7983796486725e-07	7.17663413422746e-06	5.79520469328355
EXD2	0.270243358442424	4.76961640690842	5.09448444532354	4.80920590214072e-07	7.18655528881359e-06	5.7930571471404
ABHD18	0.230926129839355	2.90424485781102	5.09295495447412	4.84641869558851e-07	7.23585509080026e-06	5.78571222733589
HCAR1	0.677976648942381	4.43286265504587	5.09237747972161	4.86054105265592e-07	7.25062433790448e-06	5.78293959978717
PIGO	0.312170561568966	4.86900777511137	5.0912273276818	4.88878710382488e-07	7.28242465340316e-06	5.77741823008823
GMEB2	0.210377359467568	4.51325773513062	5.09116361825003	4.89035634543001e-07	7.28242465340316e-06	5.77711242250489
GALNT10	0.463775584419259	5.16511843754362	5.09074393376015	4.90070587036605e-07	7.29150161615227e-06	5.77509800865743
ARFIP2	0.320981233078899	6.06731580359572	5.08847858090679	4.95693680185774e-07	7.36874002862126e-06	5.76422730837348
MRPL49	0.261854837305147	6.42586666554627	5.08830716421059	4.96121703210556e-07	7.36874002862126e-06	5.76340491373474
IL20	0.862322457845222	2.28799036205462	5.08775394347509	4.97505520386085e-07	7.37698732600716e-06	5.76075093469973
CASC3	0.383726686941015	6.2722166761569	5.08774106918886	4.97537768311801e-07	7.37698732600716e-06	5.76068917570249
TMEM156	-0.501261094363049	1.63006982519753	-5.0868192893489	4.99851932902591e-07	7.40489380289577e-06	5.75626769213267
OGA	0.258997857448618	6.63562950939535	5.08540161559233	5.03431385314598e-07	7.45148009006236e-06	5.74946898520999
NIPAL2	0.42796265027185	4.37156805436034	5.08492825029344	5.04632085013284e-07	7.46280753850534e-06	5.74719926130051
ENC1	0.415751967147195	4.89846343876069	5.08453664515724	5.05627491145492e-07	7.47108206744288e-06	5.74532171172761
SMARCC2	0.325522063958051	5.27402043067188	5.08433952357004	5.06129265100471e-07	7.47205478365381e-06	5.74437666265125
VEPH1	-0.395979133111227	1.34707631339479	-5.08297965125169	5.09603968610535e-07	7.5168778158215e-06	5.73785800990774
NUP153	0.348714907791081	5.48728043854166	5.08097667741419	5.14763946144598e-07	7.58646090878625e-06	5.72825948789668
FOXC1	-0.703395768942131	3.08548101319661	-5.08065976857635	5.15584968602174e-07	7.59203295690831e-06	5.72674113298708
OSBP	0.280581380191873	6.15841214729514	5.07881417664636	5.20391600260522e-07	7.65012546264e-06	5.71790035304655
ADCY9	0.426173318489564	4.10407325388607	5.07880226208325	5.2042277067901e-07	7.65012546264e-06	5.71784328923074
IGHMBP2	0.290468911280827	3.0959347836638	5.07729299008051	5.24385901986972e-07	7.70177751504431e-06	5.71061574008211
SCAF11	0.309812080287585	5.06444996848171	5.07614375651696	5.27423177424321e-07	7.73975450432607e-06	5.70511364055202
CLOCK	0.31316695686499	4.18716569275093	5.07456991404011	5.31610248978339e-07	7.79452495080302e-06	5.69758051055798
B3GNT8	0.385228589760696	2.43885214521659	5.07398461595675	5.33175567333527e-07	7.81079420862962e-06	5.694779548176
PAEP	-0.423015592985532	0.570016996629146	-5.07059256573218	5.42335374931596e-07	7.93819669199621e-06	5.67855257168163
COQ5	0.234403698699309	5.50941013901916	5.07037235941029	5.42935244459514e-07	7.94019632255637e-06	5.67749948425043
IPO11	0.274707972741535	3.88087294197852	5.06978943913945	5.44526290314917e-07	7.95667571696306e-06	5.67471199939525
RAD17	0.26196683188595	4.88289657259079	5.06885467307455	5.47087092259795e-07	7.98728514593943e-06	5.6702426206175
VPS16	0.244801086117216	5.16647077161436	5.06721667941575	5.51602496284073e-07	8.04635471175235e-06	5.66241272136222
FITM2	0.387738231330533	4.29782915504456	5.06675576409224	5.52879568435297e-07	8.05812568280697e-06	5.66020987969052
ZFP41	0.281499210454063	2.79742107743569	5.0652887388628	5.56963355677905e-07	8.11074929169013e-06	5.65319977434553
MTRR	0.325466421197621	4.42489628712636	5.06507006300613	5.5757457987036e-07	8.11275746942102e-06	5.65215500106939
SLC30A5	0.263864299149883	5.15787463292669	5.06449331494376	5.59189769227047e-07	8.12935762896657e-06	5.64939965384024
RHOB	0.460624445857071	9.26519121918061	5.06409249600621	5.60314930145635e-07	8.13881178194592e-06	5.64748495581326
PPP1R26	0.341279932041951	4.68006288635681	5.06256515356977	5.64622510682927e-07	8.19443677654985e-06	5.64019015824676
CNTNAP2	0.759705892047933	2.28417753246047	5.06115630648697	5.68624268708682e-07	8.23421360869085e-06	5.63346308603958
PCED1B	0.499970388407467	3.87763957671327	5.06097942174972	5.69128633840935e-07	8.23421360869085e-06	5.63261860347193
PRMT6	0.311787926006838	4.13208201894639	5.06095367436098	5.69202085408201e-07	8.23421360869085e-06	5.63249568260711
THUMPD1	0.291962438129073	5.54761851058844	5.06092464997133	5.69284896516841e-07	8.23421360869085e-06	5.63235711766193
CRACD	0.488872783902406	1.95296687553009	5.06037206605671	5.70863727962811e-07	8.25008794037317e-06	5.62971917222443
TSSK4	0.307377672554602	1.7021176918089	5.05882254589783	5.75313594049123e-07	8.30739258803873e-06	5.62232341389378
VTI1B	0.207788573812944	4.45742659811377	5.05827937432849	5.76881380431731e-07	8.32301924292918e-06	5.61973137944057
HORMAD1	-0.65743804495239	0.784492661856528	-5.05629152559798	5.82654308604433e-07	8.39923872958788e-06	5.61024745287554
CTR9	0.310404977409877	5.707304091231	5.05554181873256	5.848460075131e-07	8.42374837712145e-06	5.60667152009692
DEPTOR	0.471956951567854	5.44244477870286	5.05523702554115	5.85739318900133e-07	8.42953142397e-06	5.60521786325263
SMC2	0.368169447163533	4.49531794814171	5.05423369697666	5.88689277988846e-07	8.46487770530941e-06	5.60043322984063
ZKSCAN3	0.237442220513401	2.84752227780448	5.05135425746487	5.9723529154343e-07	8.58017886554489e-06	5.58670667344331
RAET1L	-0.412018560525397	0.587208320239086	-5.05119579090894	5.97709076164562e-07	8.58017886554489e-06	5.58595145532338
GFM2	0.324866133675423	4.51699799974695	5.05085396261289	5.98732314556244e-07	8.58767520627114e-06	5.58432244733433
TTYH1	-0.566312155475899	1.09707742840179	-5.04942305787719	6.03034032779477e-07	8.64214324568582e-06	5.57750445446432
POC5	0.244025679020625	3.8456420355528	5.04406545388253	6.19407433452792e-07	8.86937628185535e-06	5.55199209642477
GPX2	0.651553075941105	1.88133410620635	5.04241331985816	6.24542627203403e-07	8.93215698526118e-06	5.54412977924854
CDYL	0.27227734979276	4.83797015011635	5.04231994381139	6.24834085491724e-07	8.93215698526118e-06	5.54368548332683
MADD	0.279921261668121	4.99088952234984	5.04212200123542	6.2545236610241e-07	8.93354462916275e-06	5.54274367042165
MAZ	0.304236319003557	4.29939013524148	5.04163397368148	6.26979264344157e-07	8.94482053373511e-06	5.54042177390306
RHPN2	0.456596152896592	4.7121968660193	5.04153621776283	6.27285547348285e-07	8.94482053373511e-06	5.53995670360463
MRTFB	0.43230240846172	4.62121789987813	5.04069288478436	6.29933839190293e-07	8.97024962949014e-06	5.53594491801795
CSTF2	0.251009799118929	4.94540411903135	5.04063514522857	6.30115551569786e-07	8.97024962949014e-06	5.53567026984053
MOAP1	0.317235450547435	5.94334570801217	5.04000150705985	6.32113007914263e-07	8.9912173905813e-06	5.53265644860053
SH3BP4	0.428215901020917	6.00832373651315	5.03858530583928	6.36599532292856e-07	9.04752569112733e-06	5.52592171080689
HIGD1A	-0.357478938551393	5.70214313503858	-5.03806872588954	6.38243704504946e-07	9.06337787507438e-06	5.52346554649127
CEP20	0.264320274525051	6.18020958901022	5.03783178550882	6.38999211146158e-07	9.06659476742148e-06	5.52233905121335
CDC6	0.530001799477546	3.90330057370021	5.03733146032781	6.40597385260358e-07	9.08175283983667e-06	5.51996049339864
ZFP69B	0.295672777903122	2.31242974295785	5.03621776375251	6.44168714414358e-07	9.12483616947281e-06	5.51466672587971
ELF2	0.235609308357924	4.23882796836888	5.03150710284729	6.59488507878241e-07	9.3341313171206e-06	5.49228719170564
NOP56	0.228194517818053	6.29083467774442	5.03098687338157	6.61201804177069e-07	9.35065917788364e-06	5.48981684135485
LIN54	0.260014113992526	3.45770617936142	5.03077691615131	6.61894483742631e-07	9.35273821215886e-06	5.48881990891454
ZNF776	0.345091542349777	4.09480040371945	5.02964532536038	6.65639857596578e-07	9.3979136402021e-06	5.48344746929795
INSIG2	0.28777878189197	4.8824824542104	5.02946655365832	6.66233431738695e-07	9.39855227983641e-06	5.48259881780903
ILDR1	0.377880133299443	4.1002531995917	5.02753887103062	6.72666478423249e-07	9.48149953961717e-06	5.47344961463073
TRPC4AP	0.232988071467493	7.09034706961437	5.02671596803689	6.75430906111843e-07	9.51264234244616e-06	5.46954491034866
METTL22	0.183899920399876	2.59247661380684	5.02550060758526	6.79533827847077e-07	9.56256962996626e-06	5.46377904653928
CEP78	0.263599972197554	2.97060818724205	5.02522959417832	6.80452017200501e-07	9.56763541822526e-06	5.46249348893985
DENR	0.241401250627881	6.57338870233639	5.02456370851637	6.82713121789981e-07	9.59155976022973e-06	5.45933511506717
GLCCI1	0.387410815282599	3.6965221068408	5.02386546341557	6.85091904156104e-07	9.61709683639281e-06	5.45602366620021
C5orf49	0.511009193607845	2.35945652955145	5.02341311233096	6.86637246896184e-07	9.63090213731637e-06	5.45387860110601
SHISA2	0.94117767008777	3.73353740229964	5.02060233069897	6.96315321946202e-07	9.75866281124931e-06	5.44055371845891
CA8	0.693262086106231	3.0196161608796	5.0202974193514	6.97373081399597e-07	9.76110400766284e-06	5.43910865444989
NUTM2D	0.149183097748838	0.735864766516201	5.02022386032872	6.9762849529679e-07	9.76110400766284e-06	5.43876004871371
FAF2	0.255798420638266	5.84154800583626	5.01993649846558	6.98627148441632e-07	9.76710385341726e-06	5.43739824823732
OSR2	0.609982756544294	3.47222024432862	5.01961599020479	6.99742622818595e-07	9.77472579878625e-06	5.43587945164232
MGRN1	0.251082185284599	5.16629394672251	5.0166048865898	7.1030662237697e-07	9.91197508870115e-06	5.42161501201098
TMEM116	0.269354486713693	2.87613514581339	5.01648667760914	7.10724468145491e-07	9.91197508870115e-06	5.42105518216467
C2orf81	0.210193577556244	1.04667392406481	5.01555192866839	7.14036997803157e-07	9.95007653849277e-06	5.41662869701378
ANKRD52	0.30970461656673	4.91902802470145	5.01474797131129	7.16897959697671e-07	9.98182861837375e-06	5.41282217426533
RBM27	0.216351901999908	3.91219418198647	5.01247704049868	7.2503924076866e-07	1.00869907360185e-05	5.40207292981199
SCAF8	0.286259636674385	5.01235471266571	5.01184751337289	7.27311859345601e-07	1.011040167817e-05	5.39909390615386
GSDMB	0.495233782096311	2.75101066181379	5.00722232390295	7.44221278022155e-07	1.03370767465962e-05	5.37721722536427
ZMAT4	0.497363598578583	0.879102956413864	5.00547064450783	7.50723944607703e-07	1.04189541786041e-05	5.36893676616675
GRIP1	0.408232617931828	2.49122274016874	5.0040820082236	7.55917872176548e-07	1.04825504280793e-05	5.36237434515403
AP2B1	0.382267498406613	7.56189681757548	5.00260992044684	7.6146183250405e-07	1.05482175936481e-05	5.35541936193875
UBR1	0.356597021099657	3.99238226673985	5.00249822187301	7.6188409457038e-07	1.05482175936481e-05	5.35489171026499
MARS1	0.215754286192641	5.60386499096027	5.00163980795376	7.65136774705779e-07	1.05847008219992e-05	5.35083701668633
TPD52	0.41110937738626	6.54722310423327	5.00142515217337	7.65952236966649e-07	1.05874365658132e-05	5.34982319543273
TRMT12	0.297910293948092	5.22282798850708	5.00046780764394	7.69599353893412e-07	1.06292771359654e-05	5.34530213142659
FUNDC1	0.261971806393715	5.94756324242736	5.00004425953169	7.71218257264261e-07	1.06430603297177e-05	5.3433021753459
ZNF572	0.423223472145688	2.07848995139966	4.99963403834943	7.72789357305057e-07	1.065616217555e-05	5.3413652951173
HUNK	0.449612716730717	1.66997386078446	4.99933477322025	7.73937458189423e-07	1.06634148178189e-05	5.33995239098559
ZWINT	0.422255540745955	5.87709340269788	4.99893792776744	7.75462457396605e-07	1.0675844594199e-05	5.33807890515937
ZNF431	0.268253213205802	2.6976964661412	4.99791161016044	7.79419865950654e-07	1.07217146889199e-05	5.33323434451406
DDX46	0.28003167012213	5.01310009095389	4.99600976348608	7.86804878679568e-07	1.08146235930776e-05	5.32425939376131
DGKD	0.370531158620252	4.30404341640524	4.99478865619204	7.91582107488911e-07	1.08715683672756e-05	5.31849854345502
FAM111A	0.325310398116218	4.71179093829562	4.99394939658362	7.94881698674405e-07	1.09081443677176e-05	5.31453989095778
CCDC97	0.211212328492758	5.66118691855922	4.99244412675249	8.00833050427971e-07	1.09810227874683e-05	5.30744129570659
KRT9	-0.249953739980282	0.266989234567037	-4.99200594107689	8.0257356706932e-07	1.0996091878152e-05	5.30537525381823
STK4	0.260665732405084	4.52586392805354	4.99137022697051	8.05105182535092e-07	1.10219671155363e-05	5.30237816110567
NIN	0.299949251297938	4.07527340600497	4.99071918089121	8.07705847772948e-07	1.10487455952341e-05	5.29930914628442
SUPT6H	0.28359747353961	5.84684762687652	4.98869285082123	8.15852241989693e-07	1.11512818402738e-05	5.28975941487812
RAD54B	0.26597754626558	1.48229173483976	4.98720295732943	8.21892577178354e-07	1.12248914524598e-05	5.282740070523
ZBTB33	0.300630534392962	5.08843262485003	4.9868776624242	8.23217122164859e-07	1.12340298359122e-05	5.2812077610851
WDR20	0.212081562105708	3.80960608611783	4.98508481944399	8.30554342089292e-07	1.1325140352753e-05	5.27276416783252
BHLHA15	-0.504667169834907	2.09846134008013	-4.98378107564882	8.35929538953143e-07	1.13786796395821e-05	5.26662578145986
NEK9	0.269430565410265	4.60792848314454	4.98361384832467	8.36621425454083e-07	1.13786796395821e-05	5.26583853498699
APPBP2	0.357248311109868	4.61247550289466	4.98354581001295	8.3690308547664e-07	1.13786796395821e-05	5.26551824183248
MAP9	0.468404478848246	2.98511283922443	4.9834895073092	8.37136232527013e-07	1.13786796395821e-05	5.26525319755327
ZCCHC10	0.260622609698851	4.64564068673855	4.98290870907098	8.39544956396443e-07	1.1402377616985e-05	5.26251925654298
SNX6	0.276374307220504	5.85864085397115	4.98236254407546	8.41816152176638e-07	1.14241716930385e-05	5.25994860688487
JAM3	0.420061115874136	2.73047980348958	4.98220224343702	8.4248387867316e-07	1.1424188038337e-05	5.25919416431836
S100A10	-0.454358367871823	8.81737630838881	-4.98180515151212	8.44140154134801e-07	1.14375986101743e-05	5.2573253772684
ANKRD61	0.253909275434077	1.3032460938346	4.98115056730015	8.46877299200008e-07	1.14656215705278e-05	5.25424508127975
SLC38A2	0.334082476948778	6.74335772015206	4.97909723484278	8.555190332608e-07	1.15734776875218e-05	5.24458505186563
CIPC	0.345093915121121	4.78273674034626	4.97767759656867	8.61543499117496e-07	1.16376265618613e-05	5.23790840144081
TBC1D9	0.793181707660912	7.62210389933654	4.97765988729067	8.61618909393347e-07	1.16376265618613e-05	5.23782512453789
SOS2	0.289514068912247	4.80923850510017	4.97694006075743	8.64689500686527e-07	1.16699039698953e-05	5.23444040887347
LMNB1	0.424052550626476	5.79691511476638	4.97615812471273	8.68037007737654e-07	1.17011183864935e-05	5.23076415272363
COG1	0.269658619819265	4.60368835725068	4.97608103435269	8.68367712229859e-07	1.17011183864935e-05	5.2304017425436
NAP1L4	0.196401794207693	6.79462578922119	4.97569870245841	8.70009649493601e-07	1.17140340866617e-05	5.22860443440075
LTO1	0.350847562920948	3.2563010302443	4.97522510592574	8.72047682680718e-07	1.17322584624392e-05	5.22637827412388
TRIML2	-0.141602369772364	0.128167873477047	-4.97491005801883	8.73405984242144e-07	1.17413165254199e-05	5.22489748542112
UEVLD	0.327245949057264	4.71464466447394	4.9739451333155	8.77578894861191e-07	1.1788167913731e-05	5.22036267729812
NSMCE2	0.264145422137539	4.9342949963817	4.97078120056624	8.9139710770693e-07	1.19644059718847e-05	5.20549893529852
CHUK	0.265647503234237	4.05864290220643	4.97035764209717	8.93262832601603e-07	1.19800664716678e-05	5.20350976839536
IBTK	0.300540386629018	5.01983896639414	4.9694119052132	8.97442309320545e-07	1.20267092898781e-05	5.19906884214714
RCAN1	-0.487240917472742	4.37044531856992	-4.96837072165279	9.02065426262075e-07	1.20792198485406e-05	5.19418061630494
ARID3A	0.26553613713808	2.7702803337692	4.96819763897066	9.02836182458698e-07	1.20801031751304e-05	5.19336810554401
ART3	-0.667769603159016	0.783531432297007	-4.96794304403815	9.03971077263689e-07	1.20858535602961e-05	5.19217299468667
CLTB	-0.316395403020144	6.49503585281064	-4.96761738413132	9.05424762590269e-07	1.20958538042067e-05	5.19064437456439
MRPL30	0.195223850472069	4.94889430048947	4.96724200109633	9.07103202961276e-07	1.21088387061965e-05	5.18888247179846
LMTK2	0.27484693161674	4.00456639606913	4.96573744060474	9.13860704048716e-07	1.2189550558284e-05	5.18182186704907
PI4KA	0.329204746464521	5.05468157090998	4.96467685709317	9.18653328345689e-07	1.22439487152761e-05	5.17684593216026
SMCO4	-0.418409605457465	4.97802753569416	-4.96382120490992	9.22537574110965e-07	1.22861647399083e-05	5.17283218008967
LIG3	0.294724982432301	3.93432429385546	4.96305413638001	9.26033167467754e-07	1.23231432378861e-05	5.16923449938306
ATRNL1	0.654330703843646	1.36629570561856	4.96246914028221	9.28707633026876e-07	1.23491457176731e-05	5.16649111036481
ZCCHC14	0.273821844557927	4.30620197043785	4.96139968658971	9.33616214739548e-07	1.24047921865394e-05	5.16147657969936
FES	-0.354303937032594	3.39234036269022	-4.96047930455049	9.37860631113137e-07	1.24515346377066e-05	5.15716181713403
ZNF397	0.292876018090581	4.05212891679187	4.95685804238	9.54741924143019e-07	1.2665848745984e-05	5.1401923924782
CRAMP1	0.262500287300157	3.39185772448111	4.95585244093152	9.59481548713118e-07	1.27188814732737e-05	5.13548209952229
BARD1	0.31108389214717	3.23358680255261	4.95533091561241	9.61948550223757e-07	1.27417296374306e-05	5.13303958979197
CCNG2	0.407557965537465	5.85005422702866	4.95395745158137	9.68474858546819e-07	1.28182695563648e-05	5.12660823701975
ZNF324B	0.230515558354852	2.64730106009634	4.95342413662701	9.71020521462907e-07	1.28420460940388e-05	5.1241113870264
ASAH2B	0.227919648104587	1.99444683832702	4.95279237419373	9.74044460039272e-07	1.2872106434135e-05	5.12115394781778
C3orf52	0.516496075204706	3.16874511295182	4.951687057233	9.79356950903394e-07	1.29323406305733e-05	5.11598050943637
ESR1	1.09654047820209	6.12454673511693	4.95058446714844	9.8468419476526e-07	1.29921201813344e-05	5.11082088528808
BZW2	0.289383697012489	6.42829409911286	4.95043675171093	9.85400013753485e-07	1.29921201813344e-05	5.110129723429
COL9A3	-0.604990178031343	1.71865268447697	-4.94849772525965	9.94843101473351e-07	1.31065417058057e-05	5.10105874842755
ZNF217	0.404169621567783	6.16187688091489	4.94808218477386	9.9687812465571e-07	1.31195471589559e-05	5.09911522769211
RASEF	0.557217423777353	5.17882981432762	4.94798367584458	9.97361140497059e-07	1.31195471589559e-05	5.098654514317
ZBTB1	0.260029981278386	4.65101617017935	4.94737633905552	1.00034406984881e-06	1.31486942923379e-05	5.09581426473527
PRPF4B	0.270004315577406	5.27758904093277	4.94683490155734	1.00301059406892e-06	1.31736410592654e-05	5.09328246604092
DHRS7	0.319693006417539	6.21079318214387	4.94667061989899	1.00382102010198e-06	1.31741901106798e-05	5.09251432386403
POM121C	0.204941496879841	4.11705029209472	4.94327315663285	1.02072360202296e-06	1.33726952538926e-05	5.07663381563326
MACROH2A1	0.21149047500554	5.41569597758854	4.94325883539081	1.02079542911541e-06	1.33726952538926e-05	5.07656689602806
PPARD	0.262619335101497	5.26558802092177	4.94316086234998	1.02128693625119e-06	1.33726952538926e-05	5.07610909710747
RBM14	0.166650839253158	4.99204661311179	4.94279514437276	1.02312367364498e-06	1.33785742323564e-05	5.07440027887432
MDM1	0.285545212537291	3.15162081266911	4.94266708161294	1.02376759377422e-06	1.33785742323564e-05	5.0738019325996
TMEM127	0.212570032550204	6.42950702555652	4.94260546311411	1.02407756084315e-06	1.33785742323564e-05	5.07351403818974
ZNF486	0.631017462126056	3.52362790460597	4.94213900466265	1.02642698377291e-06	1.3399054456868e-05	5.07133475393989
FGF10	-0.902674323190538	2.28633016519542	-4.94071445529352	1.03363429409236e-06	1.34828704724072e-05	5.0646804524225
SEMA5A	0.479673911791398	3.21801862354324	4.93930339703194	1.04082148590702e-06	1.35609152295801e-05	5.0580908986437
PDS5A	0.27349550230141	5.55912430833433	4.93922938504152	1.04119979242284e-06	1.35609152295801e-05	5.05774531476671
POLE	0.260919138193342	3.67817313611151	4.93832094507558	1.04585403670905e-06	1.36111907283167e-05	5.05350392544644
ATG14	0.236513881747606	4.45261137864312	4.93762921681851	1.04941145229851e-06	1.36471261702553e-05	5.05027481346256
CGRRF1	0.251744275807475	3.31051677340372	4.93638863128329	1.05582080079044e-06	1.37117474231074e-05	5.04448457274496
BFAR	0.191303482459986	6.00068869645384	4.93635780366437	1.05598054833733e-06	1.37117474231074e-05	5.04434070654765
RAB11FIP4	0.352122940559437	3.66068467941332	4.93585751585329	1.05857628385504e-06	1.37350473166354e-05	5.0420060803953
CDC40	0.310602373946072	3.96608805927331	4.93544619706235	1.06071501640572e-06	1.37523868238987e-05	5.04008679608959
ZNF718	0.345700813418464	2.73714814982311	4.93354278405464	1.07066660206868e-06	1.3870918790217e-05	5.03120704724172
USP40	0.234635389214983	4.31415199104018	4.93142072928173	1.08186752740277e-06	1.40054451810298e-05	5.02131098880921
PPP1R15B	0.27149191408199	6.16596086752193	4.92972879752199	1.09087905526886e-06	1.41114467979685e-05	5.01342356903348
PPFIA1	0.380967049187405	4.48202004057201	4.92912593056519	1.09410750001803e-06	1.41425358599615e-05	5.0106137317425
SECISBP2	0.271730497943615	4.54227797261375	4.92892583410476	1.09518108359552e-06	1.41457451189354e-05	5.00968119328108
GPAM	0.367452802429928	3.26048463848365	4.92642580319164	1.10868056298917e-06	1.43093259409897e-05	4.99803285605178
SSH1	0.256834326639012	3.79679589832584	4.92619885280239	1.10991395124575e-06	1.43144658573004e-05	4.9969756988245
ATP23	0.201123047523668	2.9546157635751	4.92597193421425	1.11114849033027e-06	1.43196128753841e-05	4.99591873425844
SEC23IP	0.303369206242693	5.17762102044458	4.92521249469911	1.11528982748806e-06	1.4356720611234e-05	4.9923816632275
NIM1K	-0.291144702142481	0.759992106052462	-4.92513685036298	1.11570314201655e-06	1.4356720611234e-05	4.99202937888827
GDPD1	0.400094027597017	2.90372287872659	4.92476212446155	1.11775279446599e-06	1.43723052491726e-05	4.99028431040757
MON1B	0.266323685053913	4.43704721642243	4.92346517346172	1.12487486244778e-06	1.44530398368478e-05	4.98424545104526
TRAPPC11	0.284079665358567	4.95566095852699	4.92282301816096	1.12841737710931e-06	1.44876957630364e-05	4.98125598789863
IPO7	0.331358538535271	6.61974256816648	4.92227517061282	1.13144814050479e-06	1.45157343774342e-05	4.9787058430702
TBK1	0.222997973238341	3.2634931484003	4.92178401377643	1.13417195946471e-06	1.45310277386539e-05	4.97641980533888
RGN	-0.440273919948583	1.30302157485946	-4.92175451171205	1.13433577096376e-06	1.45310277386539e-05	4.97628249773214
KRTCAP3	-0.510557207598056	5.65113605435886	-4.92099902910036	1.13853840682187e-06	1.45739718393778e-05	4.97276661011016
RIBC2	0.371725811803547	2.97500193138898	4.92081280326274	1.13957665879899e-06	1.45763760685185e-05	4.97190002256777
WWC2	0.46726546063733	3.13725466528299	4.91806907138195	1.15497988238508e-06	1.47623826876064e-05	4.95913575517766
PGM3	0.280932560945877	4.35240165622476	4.91671677783985	1.16264532398347e-06	1.48492852854521e-05	4.95284707112628
CD14	-0.423972398196521	6.69912496490554	-4.91600664735934	1.16669031204234e-06	1.48898525304585e-05	4.94954532534226
RDH11	0.236589309308054	5.4924444245209	4.91543927042714	1.16993191314797e-06	1.49201138328543e-05	4.94690762455069
ZNF449	0.220103297681859	2.59078187267744	4.91491043190128	1.17296115519607e-06	1.49476239405655e-05	4.94444933725116
SEPSECS	0.301837751654479	3.37152618450396	4.9143421361352	1.17622484717436e-06	1.49780786631267e-05	4.94180790409174
NSD3	0.44610857910133	4.74115627877404	4.91389007611651	1.17882725815267e-06	1.50000736486539e-05	4.93970693310339
ORM1	-0.776468812630893	1.56162033357364	-4.91354887658143	1.18079514714949e-06	1.50139679689483e-05	4.93812130871812
NSF	0.28806130479643	5.52723724664838	4.91312012759827	1.1832724766901e-06	1.50343144925636e-05	4.936128966872
NMRK1	-0.241351271382061	4.13438529468102	-4.91160125048119	1.19208902114606e-06	1.51351154240321e-05	4.92907221852479
SDC4	0.371604512986783	8.78113546487309	4.91053393972386	1.19832225979146e-06	1.5202992992469e-05	4.92411465527678
TRIM23	0.307882423918625	3.75615030640773	4.91025616331712	1.19994966074613e-06	1.52123795748437e-05	4.92282457032441
MINDY4	-0.122006372649538	0.421592260548182	-4.90912397434738	1.20660486774979e-06	1.52854452573773e-05	4.91756700332698
WDFY3	0.32688102444024	3.90657123533686	4.90889849863026	1.20793449901659e-06	1.52909876758822e-05	4.91652009001287
GSPT1	0.269023109454111	6.69440073902079	4.9087099186273	1.20904764143778e-06	1.52937834496263e-05	4.91564452212723
PPIL2	0.219940189599249	4.47312403207814	4.90813729888853	1.21243374576529e-06	1.53253056065022e-05	4.91298606484651
CREB1	0.238599282276683	4.1947470977871	4.90757726145558	1.2157542943007e-06	1.53559532824716e-05	4.91038629698245
KLHL20	0.282395030740174	4.14182295802222	4.90697583858032	1.21932999235909e-06	1.538977619222e-05	4.90759471473261
TTC37	0.322805827946494	5.02861398878351	4.90647608402815	1.22230894725947e-06	1.54160230728677e-05	4.90527527736258
PRRG4	0.38746708693506	4.61087151396052	4.90506729932124	1.23074432047813e-06	1.55109982742611e-05	4.8987380556329
FLVCR1	0.304630834149589	4.0290038935824	4.90316735003142	1.24220961669547e-06	1.56439917929173e-05	4.88992439068454
UTP23	0.324525383665089	4.40848625791617	4.90042272566192	1.25895421413581e-06	1.58432270413274e-05	4.87719788523484
RPTOR	0.261899965132852	3.93652318142432	4.90004195029069	1.26129440338124e-06	1.58610316023144e-05	4.8754327891443
TRIM68	0.390782693697858	3.14308522659795	4.89935759022535	1.26551093083818e-06	1.59023880898581e-05	4.8722607323524
TMTC4	0.328896828760735	4.03247798184295	4.8985383251304	1.27057652683689e-06	1.59543455457761e-05	4.86846391467818
RBMX	0.183034387713715	6.89709358998248	4.89836503879797	1.27165047618424e-06	1.59561414068798e-05	4.86766090768913
DYNC1LI2	0.398450220452322	5.09393619979507	4.89760871867669	1.27634806089406e-06	1.60033692492496e-05	4.86415643286848
NIPBL	0.299252039521571	4.96230469963567	4.89614839876379	1.28546566570815e-06	1.61059075367235e-05	4.8573913157009
COG8	0.183313122687096	2.02988614483157	4.89271531076146	1.30714849296904e-06	1.63656137103648e-05	4.84149437548625
APOF	0.416162156584796	0.925621551619273	4.89223757754285	1.31019359577595e-06	1.63917651325546e-05	4.83928303735446
CEP41	0.213970997453006	2.49446998813756	4.89184205300344	1.31271987097594e-06	1.64113921141704e-05	4.8374523774985
SLC25A16	0.280872324523941	3.73155059926026	4.89120172600628	1.31681969883208e-06	1.64475141291863e-05	4.83448895253625
CRYBG1	0.531657487780916	4.60990430393401	4.89109123213528	1.31752840719794e-06	1.64475141291863e-05	4.83397762428282
CWF19L1	0.19724369048759	4.39967668473003	4.89078052390365	1.31952326386025e-06	1.64604284880384e-05	4.83253982839291
TWF1	0.30899298873288	6.12600492819227	4.89006933468952	1.32410032057972e-06	1.65055123598083e-05	4.82924912988935
ZNF616	0.246875562835197	3.40100954007162	4.88964991754018	1.32680677031451e-06	1.65196638402882e-05	4.82730867681635
SRARP	0.78211059139251	2.60429132203944	4.88948973562289	1.32784181268373e-06	1.65196638402882e-05	4.826567627897
EIF2B5	0.18650125641141	5.2675966971261	4.88944562160859	1.32812699952842e-06	1.65196638402882e-05	4.82636354732544
ZFP90	0.240734815015728	4.03863668193657	4.88844713052291	1.33459783478856e-06	1.65881123192719e-05	4.82174477163956
RPL11	-0.254673891307778	9.74637149401445	-4.88769524894986	1.33949054590756e-06	1.66368608383011e-05	4.81826732143366
ERCC6L2	0.2499508120821	2.45680182322067	4.88711969775451	1.34324750835952e-06	1.66714426453889e-05	4.81560572974009
C6orf62	0.242882425259054	8.05092100974041	4.88534878582607	1.35487114197664e-06	1.68035393440518e-05	4.80741808579316
IL34	-0.554158773540365	3.00017173603178	-4.88332860390878	1.36824934239427e-06	1.6946898182923e-05	4.79808128413473
ENTPD7	0.294564214140622	3.60379401006745	4.88330481312207	1.3684076479093e-06	1.6946898182923e-05	4.79797134983331
POM121	0.322057172667825	3.63639368423111	4.88285049431698	1.37143410752376e-06	1.69721159588139e-05	4.79587209260261
RAB15	0.361375805925637	4.89591642841328	4.88147271003226	1.38065178341567e-06	1.70646367999811e-05	4.78950690013731
SNRPB2	0.221692416641779	6.39419878774545	4.88143551200581	1.38090147267058e-06	1.70646367999811e-05	4.7893350726806
BCL2L10	-0.308204404979617	0.912891816294256	-4.87940798122102	1.39457720396342e-06	1.7221219939433e-05	4.77997118968734
CABCOCO1	-0.476547771710298	1.28287497543198	-4.8789806253064	1.39747634599475e-06	1.72445965229302e-05	4.77799795758036
TET3	0.312303638124718	3.72602397711961	4.87844715889063	1.40110348752634e-06	1.72769163857565e-05	4.77553500321925
TYW5	0.169895493100076	2.12428631210551	4.8772483427083	1.40928762232349e-06	1.73653413706863e-05	4.77000110408893
DDI2	0.289216348615907	4.47391195774441	4.87392327036786	1.43222933915216e-06	1.76353526386982e-05	4.75465863717067
KBTBD4	0.293660086733825	3.1023102733091	4.87357065457875	1.43468326436244e-06	1.76528866842586e-05	4.75303216829905
NUP214	0.184832671520526	4.45903090814364	4.87290537475696	1.43932412634401e-06	1.76972851689643e-05	4.74996380487633
RAP2C	0.371979199934558	5.47201944709765	4.87258934956819	1.44153372398689e-06	1.77098582876206e-05	4.74850638704485
CCP110	0.352727603911135	3.94886380237333	4.87246369409524	1.44241319542114e-06	1.77098582876206e-05	4.74792692398785
RNF157	0.350549824531124	1.26902592463053	4.87116076112052	1.45156306139631e-06	1.78094422851344e-05	4.74191922618419
MORF4L2	0.280858977295843	8.76558721417221	4.87068810258413	1.45489612524712e-06	1.78375676586092e-05	4.73974020734856
ZNF367	0.383083721790032	3.44587827479594	4.86985872837739	1.46076249623882e-06	1.78964769646716e-05	4.73591715001562
TXNRD1	0.337927543276519	5.52034539599679	4.86971389850944	1.46178925032323e-06	1.78964769646716e-05	4.73524960798404
DHTKD1	0.334865646939568	5.69846742591004	4.868917297671	1.46744910758653e-06	1.79529462555555e-05	4.73157828350277
PRMT5	0.310947340093585	4.70321095572547	4.86867949394206	1.46914279661946e-06	1.79608470285717e-05	4.73048241512018
ECT2	0.413633835902562	5.14833215790829	4.86818959833442	1.47263788048987e-06	1.79907436005676e-05	4.7282249890348
SERPINB5	-0.841667014913297	2.77668391958366	-4.86673286548899	1.48307813813299e-06	1.80944324279829e-05	4.72151363222498
BRWD1	0.295343565172173	4.19179317207264	4.86671081335565	1.48323673053185e-06	1.80944324279829e-05	4.72141204933549
KIAA0319L	0.319960044801042	5.71294700173273	4.86619185397212	1.48697365578581e-06	1.8117180281422e-05	4.71902159089438
GTF2E1	0.240680640903256	4.35317040332653	4.8661583197915	1.48721544083785e-06	1.8117180281422e-05	4.71886713199588
ARMC3	0.362833477158252	1.03494824426293	4.86430855507793	1.5006113118886e-06	1.8267384862053e-05	4.71034860126791
MFAP3	0.413003957325039	3.47545793781835	4.86365127371	1.50539925092326e-06	1.83126637053405e-05	4.7073224059392
C5orf24	0.310212491092712	5.14632724511927	4.86345148956089	1.50685748658848e-06	1.83174023546996e-05	4.70640265213721
IL22RA2	-0.317215534686237	0.480582411722529	-4.86208004879419	1.51690453192804e-06	1.84264661071911e-05	4.70008983349301
ZSCAN22	0.222491972753326	2.63066426535533	4.86066427144797	1.52734411638015e-06	1.85401403362293e-05	4.69357464304385
ST8SIA1	-0.318766557080777	1.06362399857378	-4.86015015595849	1.53115218894354e-06	1.85732119734553e-05	4.69120919279636
SPRED2	0.375345685161152	5.46141731745427	4.85992792492996	1.53280109423288e-06	1.85800641832754e-05	4.6901867767239
DQX1	0.518557462094186	1.42111348927408	4.8552225986069	1.56811808964543e-06	1.89864299422668e-05	4.66854908969122
LTB4R2	0.21658739650412	1.05045489938268	4.85516693606688	1.56854053665401e-06	1.89864299422668e-05	4.66829323761789
PCNX3	0.235466035065368	5.27765132681276	4.85452826568502	1.57339553883073e-06	1.90317569058283e-05	4.66535779075134
NR2F2	0.451779912704104	5.55993716528945	4.85413329521117	1.57640524476504e-06	1.90547150178228e-05	4.66354261079525
SPART	-0.383793251755477	4.52631496252435	-4.85392981714045	1.57795792872356e-06	1.90592365181074e-05	4.66260753218696
METTL1	0.207623362315103	4.87874642338459	4.85379293609247	1.57900325879303e-06	1.90592365181074e-05	4.66197851882479
KAT6A	0.379489490351136	3.95451894387687	4.85343362577283	1.58175040844184e-06	1.9078959887891e-05	4.6603274473031
CHI3L1	-0.885413414764711	4.83973719394748	-4.85315108494077	1.58391384297899e-06	1.90833401880067e-05	4.65902921896377
DDB1	0.241015745523728	6.50454783615925	4.85309543164945	1.58434032015948e-06	1.90833401880067e-05	4.65877350947478
EIF4E	0.23242928990658	3.38954731953171	4.85293131159231	1.5855986344728e-06	1.90850846874043e-05	4.65801944473444
RFC5	0.252596240432879	4.38748673773641	4.85189533463792	1.59356376686987e-06	1.9167496816947e-05	4.65326009270973
BEST1	0.198623248692833	1.15191229630964	4.85067786970789	1.60297357205871e-06	1.92671578016033e-05	4.64766816284905
AAGAB	0.275433482429593	6.17190254512504	4.84968093230184	1.61071877854563e-06	1.93466852587752e-05	4.64309009477414
MYBPC1	-0.868753942307934	1.52515542985815	-4.84953337636067	1.61186820069474e-06	1.93469334453137e-05	4.64241257173998
PRSS3	-0.300089717391419	0.416378676581785	-4.84501092500346	1.64748285741981e-06	1.97605711519772e-05	4.62165629485682
FAM111B	0.515052298017694	4.2978038264322	4.84463531438341	1.6504746937838e-06	1.97826127632548e-05	4.61993318833947
TBP	0.217683494431019	4.57761590557933	4.84203846839594	1.6713029629839e-06	2.00182619046429e-05	4.60802355917737
PPAT	0.306244200196855	4.04341775798698	4.84176509999386	1.67351022138814e-06	2.00307019515313e-05	4.60677018048521
ONECUT2	0.381060287553177	0.635449061671945	4.84108730081105	1.67899510026742e-06	2.00737601062945e-05	4.60366278949062
METAP1	0.238727402081194	5.44564448079345	4.84103118925725	1.67944994121507e-06	2.00737601062945e-05	4.6034055622489
TMED8	0.297972936818111	4.4429536276811	4.83953063569473	1.69165759076498e-06	2.01941051224008e-05	4.59652772157864
LHX1	0.246219570843727	0.223877798147673	4.83936786601136	1.69298692185716e-06	2.01941051224008e-05	4.59578177853437
TBC1D16	0.355988749894871	5.19565103599248	4.83919355782526	1.69441160353717e-06	2.01941051224008e-05	4.59498298220899
ANKRD17	0.312391745768912	5.38713188238414	4.83915225234705	1.69474937693278e-06	2.01941051224008e-05	4.59479369683653
ZBTB25	0.201079307753476	2.44982736996364	4.83907156153518	1.69540940905104e-06	2.01941051224008e-05	4.59442392957046
RRM1	0.307831039969202	6.3078307009365	4.83828016646996	1.70189598017949e-06	2.02572896529697e-05	4.59079764557478
MED14	0.289714368163264	4.75861931890615	4.83728522847948	1.71008480543691e-06	2.0340633980006e-05	4.58623947116685
SYTL3	0.312915945304364	3.25078263764214	4.83608878790872	1.71998238581099e-06	2.04359695149064e-05	4.58075927877757
EARS2	0.26490944441414	4.718133997555	4.83602827050182	1.7204844813308e-06	2.04359695149064e-05	4.58048211708348
GABPB1	0.21139168085656	4.0643627660898	4.83545290610786	1.72526517467701e-06	2.04785630844626e-05	4.57784718344441
ZFC3H1	0.296168940155145	4.07360430247693	4.83447934460313	1.73338365194008e-06	2.05606891309709e-05	4.57338932501441
VEZF1	0.354478494690608	5.93882495476645	4.83431190054861	1.7347836641872e-06	2.05630650097985e-05	4.57262269540288
SMC3	0.302768984855873	5.81063381790585	4.83334892376294	1.7428563624057e-06	2.06444768843356e-05	4.56821425386867
AVPI1	-0.313859434543088	4.47287639110864	-4.83294255045682	1.74627386720483e-06	2.06599533073252e-05	4.56635414658586
SCEL	-0.357355668396314	0.342028583157758	-4.83290694017519	1.74657364890981e-06	2.06599533073252e-05	4.56619115319005
SLC7A8	0.625828478726049	6.11701458190434	4.83236278740323	1.75116071963731e-06	2.0699927403161e-05	4.56370062453761
NDOR1	0.247464473264863	4.35849010539389	4.83192783345698	1.75483561776425e-06	2.07290713221773e-05	4.56171007220019
ZNF41	0.285979124206625	3.64617524296975	4.83176795882948	1.75618825513773e-06	2.07307621853035e-05	4.56097845258214
KLHL11	0.384995591345821	2.14553683713693	4.83078950759404	1.76448846838226e-06	2.08144062959889e-05	4.55650133977772
ARMT1	0.638210639972346	6.75119855572537	4.829726323344	1.77355032362045e-06	2.09069137186069e-05	4.55163745621102
DIRAS3	-0.597405605605656	1.98272595321051	-4.82947351155716	1.77571170861462e-06	2.0918005969522e-05	4.55048103071088
FRYL	0.325726105037451	3.84147759877952	4.82915854263767	1.77840804978897e-06	2.09353804762246e-05	4.54904036037386
MAPK10	0.224969785967485	0.668686964159268	4.82889463114896	1.78067034304652e-06	2.09476250376235e-05	4.54783329352429
LRR1	0.245559771859334	3.93367892140507	4.82864433554595	1.78281848057137e-06	2.09585108072656e-05	4.54668855835288
UHRF1	0.432455483775567	3.83640083514103	4.82768066902002	1.79111239187604e-06	2.10415808065492e-05	4.54228170623569
ZNF740	0.281989679335042	4.27723868607942	4.82646815656936	1.80160085405512e-06	2.1150300437332e-05	4.53673802721694
GJB3	-0.573211533157238	1.28636760843176	-4.82601075798569	1.80557279064929e-06	2.11824213769533e-05	4.53464710568659
USP37	0.403621558986584	2.64389376335655	4.82574250756578	1.80790613493047e-06	2.11861453261796e-05	4.53342092812882
NCAPG2	0.334648043971795	4.16534505640822	4.82555442241945	1.80954390358728e-06	2.11861453261796e-05	4.53256122480515
ALKBH1	0.227533663661369	4.13486645684839	4.82530567187498	1.81171211738013e-06	2.11861453261796e-05	4.53142427810748
PLOD1	-0.295680484891841	6.71305556717611	-4.82524205110843	1.81226706444559e-06	2.11861453261796e-05	4.5311334997626
VEZT	0.291869111154157	5.00402445835607	4.82513195113734	1.81322782427681e-06	2.11861453261796e-05	4.53063029679677
RPL24	-0.228982126751946	9.29362492787808	-4.82512292572301	1.81330660405516e-06	2.11861453261796e-05	4.53058904734177
SPRING1	0.302908854761887	4.61407303620723	4.82457925745579	1.81805818723636e-06	2.12271916411657e-05	4.52810441449931
PLCB1	0.446262421995202	1.93914339872601	4.82404495149884	1.82273963240002e-06	2.12673637163624e-05	4.52566281897191
PRDX3	0.28335516111915	7.46374329736951	4.82291096541962	1.83271382749918e-06	2.13691938798204e-05	4.52048171273499
SMG7	0.223682098634992	6.01075977770911	4.82165935181283	1.84378368836323e-06	2.1483652221989e-05	4.51476447228003
CNIH1	0.249758182391325	5.89476371278347	4.8212003271891	1.84785964141288e-06	2.15165178354734e-05	4.51266803704213
SCFD1	0.201323313050604	3.08715472618901	4.82040655079497	1.85492854940324e-06	2.15841651980798e-05	4.50904317194039
TIMM10B	0.237698937141307	5.45580903593715	4.82018330080952	1.85692137266844e-06	2.15926949304865e-05	4.50802377563895
AUTS2	0.376073602723523	3.83323322252985	4.81787789693187	1.87762137652895e-06	2.18185968770889e-05	4.49749945558886
BCAS3	0.271291638873215	2.98427746666938	4.81634584606189	1.89150028182886e-06	2.19649829475248e-05	4.49050809931436
EIF2S1	0.224825413262967	5.83488261641858	4.81542388978373	1.89989989534347e-06	2.20475857861795e-05	4.48630183075374
ACADSB	0.610900324729647	5.59616722465783	4.81386163784551	1.91421511207831e-06	2.21986786339798e-05	4.47917601012326
LRRC1	0.295573667903152	4.81573428384714	4.8132438202105	1.91990491795957e-06	2.22496080418033e-05	4.47635857564713
ATP6V1C1	0.309186604876708	5.86856108675426	4.81261012132823	1.92575790708e-06	2.23023584644265e-05	4.47346906285778
GALNT16	0.523361852089449	2.64164661909375	4.81185198376651	1.93278282575604e-06	2.23686006978113e-05	4.47001259893668
CNTD1	0.354113224671316	1.64284221419156	4.8110892989668	1.93987478470504e-06	2.24136057369421e-05	4.46653590801496
KRT15	-0.970632475213658	4.53617710716544	-4.81103892849206	1.9403440448422e-06	2.24136057369421e-05	4.46630631253195
DNAAF2	0.216910636992676	4.30773174113999	4.81101204197858	1.94059456905613e-06	2.24136057369421e-05	4.46618376104575
ERBB2	0.592851598758624	7.0994975230246	4.81058980612012	1.94453298436061e-06	2.24323000983293e-05	4.46425924918824
FHDC1	0.354486439937904	3.79083178392291	4.81055792322363	1.94483068530439e-06	2.24323000983293e-05	4.46411393620328
CTNNA1	0.259413713626912	7.56954366994431	4.80811701065771	1.96775308966923e-06	2.2681431040303e-05	4.45299159127425
ATMIN	0.237674926942508	5.46954962019702	4.80605461623087	1.98732350120346e-06	2.28916161361742e-05	4.44359805568288
CHD1	0.343811947436532	4.52686115653642	4.80588175721323	1.9889722784276e-06	2.28952215260235e-05	4.4428109072169
EIF5	0.256815633057871	6.47181220277737	4.80569068747337	1.990796287704e-06	2.29008378330514e-05	4.44194086280416
LRRCC1	0.377939253013025	4.65290906180777	4.80540225230811	1.9935528289861e-06	2.29171666591696e-05	4.44062752085185
ZNF480	0.237266583659488	4.283459952079	4.80417422610279	2.00533013504745e-06	2.30371035621402e-05	4.43503671641413
NUP98	0.246863058571847	5.55416722960903	4.80289313521274	2.01768776816364e-06	2.31635420939885e-05	4.4292057244953
AFF1	0.348904376330397	4.91307570156176	4.80260889115662	2.02043956332095e-06	2.31796078415804e-05	4.42791215762223
ZHX3	0.274193891345212	3.47984604475961	4.80241824208471	2.02228728107089e-06	2.31852869548864e-05	4.42704457176169
ZNF780A	0.27561764409556	2.87839898550993	4.80127368229608	2.03341429866218e-06	2.3297273448576e-05	4.42183669386034
TTLL7	0.38653260397895	1.81783314849859	4.80108637353035	2.03524085589795e-06	2.33026240949171e-05	4.42098452613549
CCNT2	0.242047565537608	4.14620354556969	4.80084844259316	2.03756333827118e-06	2.3313641934558e-05	4.41990209512216
ZNF16	0.218857222927248	3.6240389494689	4.80047080153834	2.04125479557858e-06	2.33402983296977e-05	4.41818417511953
ZNF263	0.23090402483056	4.73837356603116	4.80022339196554	2.04367672613911e-06	2.33524127240162e-05	4.41705875607352
NDUFAF5	0.16593205419826	2.64596008083744	4.80003591518108	2.04551380836626e-06	2.33578325618905e-05	4.41620599535846
DVL3	0.203710654809066	6.11335025827455	4.79909016709302	2.05480545586581e-06	2.3448312592237e-05	4.41190461286036
SART3	0.200459894779618	4.65770538424716	4.79867574902412	2.05888976689301e-06	2.3479288492712e-05	4.41002003217003
TAB3	0.290863060968821	3.70436482729056	4.79771848502249	2.06835402608491e-06	2.35705876203392e-05	4.40566741214418
ALDH18A1	0.238918868282196	7.03711070534705	4.79758812414612	2.06964611252103e-06	2.35705876203392e-05	4.40507473104612
FAM13B	0.305185765652921	4.23209304063287	4.79721331273025	2.07336543010221e-06	2.35972665816413e-05	4.40337074666976
ZSCAN21	0.217345192522109	3.23931150159421	4.79630180769032	2.08243733270986e-06	2.3684788243296e-05	4.39922733221457
TDP1	0.209604445837796	3.93162686664779	4.79616208090884	2.08383136116412e-06	2.36849267442659e-05	4.39859224227531
PAPOLA	0.233804127782335	5.82143763923378	4.79492418128595	2.09622097371377e-06	2.38099585748535e-05	4.39296644992824
SLC25A4	0.359275240634896	4.44112893763795	4.79287279286591	2.11690879757023e-06	2.40290177419561e-05	4.38364659200827
UBN2	0.258822929063886	3.39232641162113	4.79238471686701	2.12185982125196e-06	2.40692768605286e-05	4.38142970716559
PHF6	0.292925492435195	4.22599354370047	4.79199006862956	2.12587126942955e-06	2.40988317182689e-05	4.3796373312612
EIF2AK3	0.279410955337315	4.58817633355222	4.79106430059629	2.13531002826758e-06	2.41898307234014e-05	4.37543329817012
ZMYND15	-0.293172286969334	2.09891912816251	-4.79071235440549	2.13890890727919e-06	2.42145962158292e-05	4.37383526054535
CYP24A1	-0.538938320663233	0.658982556718493	-4.7904832027169	2.14125527153398e-06	2.4225158649566e-05	4.37279483839701
MAPK14	0.235247444215189	5.15875721369767	4.78976864098196	2.148587845711e-06	2.42822849693346e-05	4.36955079264334
SGO2	0.314625625085663	3.07136832530077	4.78971511746396	2.14913805708755e-06	2.42822849693346e-05	4.36930781860777
ZNF768	0.286240774602882	6.44297491927011	4.78891304772572	2.15739944757432e-06	2.43595695200421e-05	4.36566706156446
SLC13A4	0.173605821807273	0.691010452470161	4.78852542170639	2.16140298341884e-06	2.43887077918361e-05	4.36390774936608
GDI1	0.244452400569659	6.92328400343382	4.78721366859553	2.17500436434322e-06	2.45260360558177e-05	4.35795508674018
PRSS33	-0.400454826673012	0.319565021696626	-4.7866055748719	2.18133752639974e-06	2.45812788971017e-05	4.35519609973376
MTBP	0.313859343306331	2.17041095466717	4.78620778807614	2.18548999172937e-06	2.46118912340614e-05	4.35339147228931
SH2D4A	0.549494267054136	4.04780424060911	4.78567283815396	2.19108629528546e-06	2.46587124761608e-05	4.35096479833359
DLST	0.212372363269418	6.18919522005188	4.78541754588421	2.19376186111028e-06	2.46726235560566e-05	4.34980681313274
BRCA1	0.373932875008317	3.08935291998059	4.78499689492323	2.19817731672479e-06	2.4706071612238e-05	4.34789889806388
TMEM199	0.246786828511656	3.17124151856164	4.78369125905978	2.21193678134661e-06	2.48444275440897e-05	4.34197800504796
CDS1	0.323182728292327	5.59569022915805	4.78235321133058	2.22612384987543e-06	2.49874019560347e-05	4.33591166931874
FBXL20	0.364055263279864	3.66742460365587	4.78087212500176	2.24192969480245e-06	2.51417769230304e-05	4.32919865546965
CELF3	0.314242491293706	0.393918206554319	4.78078985827741	2.2428107885247e-06	2.51417769230304e-05	4.32882583812757
ITSN1	0.252387615669776	2.94822995548559	4.78000310335806	2.25125395603797e-06	2.5198738061814e-05	4.32526071050544
ZBTB34	0.234930033246282	3.2399025954958	4.77996336096465	2.25168126796051e-06	2.5198738061814e-05	4.32508063480301
MCM3AP	0.389184412634051	4.46707353318527	4.77990558577646	2.25230260855887e-06	2.5198738061814e-05	4.32481885363833
MKS1	0.236767297184311	2.78559350803511	4.77859914773311	2.26639678982311e-06	2.53398832208533e-05	4.31890011903193
OSBPL2	0.226227950850821	4.24559986620196	4.77787980239924	2.2741934798091e-06	2.53932787969933e-05	4.31564180564814
FIGNL1	0.291660342638375	3.69193882805639	4.77778580685352	2.27521416480005e-06	2.53932787969933e-05	4.3152160810815
SLC30A4	0.277279509474438	2.50679499704064	4.77774871609409	2.27561704971889e-06	2.53932787969933e-05	4.31504809175594
FOXJ3	0.24710494930625	5.30079813279822	4.7775738922112	2.27751693579232e-06	2.53979442286795e-05	4.31425630566594
ENAH	0.365375977042842	5.95509562053401	4.77692809889505	2.28454829786283e-06	2.54597905236469e-05	4.31133170644678
PDP1	0.373153993366672	4.68294017527808	4.77536757160116	2.30162561381939e-06	2.56334392598208e-05	4.3042660589412
TAF7	0.270405280869833	7.26864506913953	4.77443754749268	2.31186152539014e-06	2.57307185358357e-05	4.30005616959729
TBC1D15	0.25648348290876	4.59355792664437	4.77272986833644	2.33077059443332e-06	2.59243400315296e-05	4.29232807481879
TMEM68	0.282996698914467	3.55635197927372	4.77151095771927	2.34435852615584e-06	2.60514661038305e-05	4.28681345486689
TMIE	-0.186948286180132	0.510134059037536	-4.77136713530289	2.34596682245833e-06	2.60514661038305e-05	4.28616285602781
MYO1B	0.383690140890725	5.14680149886452	4.77129625435635	2.34675984039174e-06	2.60514661038305e-05	4.2858422237606
RPL32	-0.240388552073659	9.40553002940943	-4.77067941992999	2.35367190437587e-06	2.61112857223317e-05	4.28305213808761
EP400	0.247525775883502	3.85721753699209	4.76967155862277	2.36500789427581e-06	2.62200745846619e-05	4.27849406064324
BAZ1B	0.243342157889579	6.2942863112093	4.76889337425196	2.37379651764792e-06	2.63004992323758e-05	4.27497530867872
DCUN1D2	0.263101987767111	3.77854464624415	4.76845741803313	2.37873383234394e-06	2.63381769291829e-05	4.27300425620765
KDM6A	0.279661676802959	3.01066141445205	4.76793213615653	2.38469591550503e-06	2.63871452496812e-05	4.27062956322801
PATL1	0.291352679027996	5.48179208834129	4.76747949222565	2.38984507650801e-06	2.64270610395789e-05	4.26858344468039
C2orf15	0.293573425759305	3.26410913536801	4.7666015742977	2.39986257339147e-06	2.65207250212313e-05	4.26461543914667
TSPAN12	0.505868447616941	3.49048616930274	4.76474077949784	2.42122901273255e-06	2.67396039163891e-05	4.25620725765566
DHX15	0.257117543614773	6.07048076168658	4.76366889829303	2.43361980955058e-06	2.6859139430584e-05	4.25136522936491
CAB39L	0.384855619182147	4.48883520654547	4.76333705777306	2.43746819762226e-06	2.68710667683532e-05	4.24986640333224
DHX9	0.232591789314478	7.21521714529457	4.7633053702362	2.43783598744394e-06	2.68710667683532e-05	4.24972328507111
THAP5	0.248635406418017	4.40162924373126	4.76232013824334	2.44929803366668e-06	2.69800567461742e-05	4.24527387503974
SUZ12	0.310759756045584	4.97128764691372	4.76211437894579	2.4516983471675e-06	2.69891520041432e-05	4.24434475154836
ETV3L	-0.264196252385499	0.308358011409824	-4.75991676210498	2.47747659913535e-06	2.72554229198844e-05	4.23442353057399
ERBIN	0.30846112244978	5.37286410771098	4.75844675342349	2.4948653532361e-06	2.74291161991448e-05	4.22778947459054
RELB	-0.355760705603962	4.5264271721468	-4.75814121958773	2.49849423423707e-06	2.74514045992458e-05	4.2264108563902
MIA	-0.114053482920555	0.17135244404718	-4.75771962302285	2.50350995649699e-06	2.74888921552584e-05	4.22450867806279
ARID1B	0.230517098354841	3.13253505739077	4.7566105908652	2.5167504034108e-06	2.76165825316652e-05	4.21950563743361
PCDH1	0.406073749739492	5.79533890279477	4.75566809308038	2.52805559527083e-06	2.77228873339361e-05	4.21525470638031
TRIM36	0.592371076169288	2.27603003984528	4.75413237130206	2.54658124643589e-06	2.79081857825519e-05	4.20832982804543
PPP6C	0.222327467308046	6.28795429782247	4.75389168023135	2.54949655872972e-06	2.79222817997619e-05	4.20724469014756
METTL15	0.244610103728043	2.98544905321623	4.75289152055596	2.56164519380256e-06	2.80374192987075e-05	4.20273608567764
PRDM15	0.159120769158057	2.23248213441149	4.75217643358255	2.57036527582312e-06	2.81149079946448e-05	4.19951309124771
PTBP3	0.292991293423575	6.15805114580755	4.75046969860253	2.59129356599512e-06	2.82956265991865e-05	4.19182240774795
DOP1A	0.30812969813124	3.01211370597727	4.75043585089447	2.59171026654666e-06	2.82956265991865e-05	4.19166991299325
GUCY1A2	0.412019137361039	1.78463719744689	4.75042533218085	2.59183977600483e-06	2.82956265991865e-05	4.19162252302652
CHST15	0.410122077726164	5.26076118471685	4.74943620250529	2.60404609863959e-06	2.84107893893588e-05	4.18716662800555
RAP1GAP	0.45522224383615	4.14565903706856	4.74810419479303	2.62057114112994e-06	2.85728939942539e-05	4.18116746321655
SERTAD4	0.49878483775407	4.8691146264808	4.74790524807549	2.62304794333693e-06	2.85817175771107e-05	4.18027156969253
TCEANC	0.19982809679667	2.24515799913378	4.74710828549307	2.63299239684265e-06	2.8671848590777e-05	4.17668304755664
C16orf72	0.239501477097101	4.21108529435577	4.74622172669948	2.6440974566852e-06	2.87744954968789e-05	4.17269174764277
FAM161B	0.367403598442864	3.11076560687167	4.74567554701711	2.65096134189016e-06	2.88308866751253e-05	4.17023318073872
FJX1	-0.416040200572087	3.92538118233779	-4.74520715725492	2.65686128978784e-06	2.88767295541938e-05	4.16812498390814
PGGT1B	0.260149431886208	3.7956046110415	4.74348090348777	2.67871488639929e-06	2.90958004771127e-05	4.16035686337305
ANGEL1	0.256340532777042	3.90375264729399	4.74244263582419	2.69194208682217e-06	2.92209546346625e-05	4.15568592476424
TIMM17A	0.233101560524722	6.33744348960216	4.74071662223418	2.71407015693312e-06	2.9442507904958e-05	4.14792305095826
PCED1A	0.307176124960458	5.39948861932167	4.73911781125798	2.73472352970736e-06	2.96477933581177e-05	4.14073460119734
AP5S1	0.195350889383691	3.34352709575978	4.73808642192936	2.74812713292721e-06	2.97742724768473e-05	4.13609853307541
MARF1	0.24986281557168	5.11886661232243	4.73781841577932	2.7516203882619e-06	2.97932870845287e-05	4.1348940044878
MYB	0.606237570832093	5.52395010666201	4.73727256041276	2.75874841386546e-06	2.98516084682159e-05	4.13244090256218
KDM8	0.209746665428597	2.33253782109391	4.73641047676798	2.77004209302278e-06	2.99549031384293e-05	4.1285671846164
CDC42EP1	-0.367306703687317	6.365532679874	-4.73488538040345	2.79013058639604e-06	3.01429984848337e-05	4.12171585115376
ZXDB	0.318662992486473	3.9885205203209	4.73482315060309	2.79095324360742e-06	3.01429984848337e-05	4.12143633352318
MAPK13	0.275485056859719	5.79354955964612	4.73464986117008	2.79324530214896e-06	3.01487559690386e-05	4.1206579871006
WDR90	0.344197191018215	3.75278294596872	4.73290571278952	2.81641582304261e-06	3.03797150452802e-05	4.11282543483815
B4GALT5	0.338514915996609	5.89750083618814	4.73256916560926	2.82090799221505e-06	3.04090333248843e-05	4.11131438797913
MTHFD2	0.302726049260012	4.54972769291805	4.73164101461767	2.83333253037612e-06	3.05237709432097e-05	4.10714764058603
MAPRE1	0.228859033673225	7.81114137772137	4.73139960945344	2.83657267824445e-06	3.05394822268279e-05	4.10606402393
SERPINB2	-0.377279931076595	0.549981736000908	-4.73123732148703	2.83875291616424e-06	3.05437696064376e-05	4.10533557623682
RNF222	-0.167846664208358	0.217920006656523	-4.73049903065644	2.84869176240312e-06	3.06314785493033e-05	4.10202196568563
CD59	-0.33244185784845	6.5711496973554	-4.73005586581365	2.85467370307587e-06	3.06765562825833e-05	4.10003317376406
RAB1B	0.282898772403243	7.24139681472906	4.72966458751643	2.85996531161332e-06	3.07021669079406e-05	4.09827737584617
CENPK	0.325730673039991	2.4095211275194	4.72961478798437	2.86063947211092e-06	3.07021669079406e-05	4.09805391811601
NIPAL4	-0.272565981329751	0.502916014111559	-4.72798170756786	2.88283218802639e-06	3.0920991053049e-05	4.0907272498317
IFT122	0.296047714636917	4.49824848718037	4.72660684710184	2.90164416943431e-06	3.11033027292708e-05	4.08456086886717
ZNHIT6	0.253794265618689	4.24482331692781	4.72612028298164	2.90832999378508e-06	3.11554850584226e-05	4.08237897786856
DMXL1	0.333618237699076	3.67457933089908	4.72598130620804	2.91024237798651e-06	3.11564986625164e-05	4.08175580473136
KIF16B	0.45443160859825	4.89733013676793	4.72570718593854	2.91401794572508e-06	3.11774454367839e-05	4.0805266963876
MAPKAPK5	0.185031097239594	3.44070788241267	4.72529816501672	2.9196603167009e-06	3.12035312021216e-05	4.07869283871171
NUP155	0.294918758153009	4.64876736606362	4.72526653493177	2.92009708565945e-06	3.12035312021216e-05	4.07855103035907
CNTF	0.168039379584045	0.76356505663974	4.72357810297297	2.9435035164194e-06	3.14340500133511e-05	4.07098248872818
PPIL4	0.237410107267379	5.23115420987533	4.7234006298407	2.94597425152706e-06	3.14408459969949e-05	4.07018709483708
NOP9	0.274973000698491	4.12724517142393	4.72307967999788	2.95044749977114e-06	3.14689920012927e-05	4.06874874112842
MAPK1IP1L	0.196921709280422	5.51236694720267	4.72241659451667	2.959709978435e-06	3.15481523820746e-05	4.06577737359228
ANXA8L1	-0.436447923464151	0.940619717119944	-4.72169998816535	2.96975152689977e-06	3.16355134686526e-05	4.06256660453654
PDRG1	0.287070514278642	5.83571972153704	4.72056210959426	2.98576358151859e-06	3.17863278181544e-05	4.05746923911874
MFSD8	0.211247694506492	2.92543952072724	4.72024455040695	2.9902470285003e-06	3.18142979941e-05	4.05604686821834
SH3RF2	-0.41155650908442	1.65356147626142	-4.72003979666136	2.99314126960884e-06	3.18237085515416e-05	4.05512980791051
BCL11A	-0.38672569069117	0.800583582425756	-4.71991936070486	2.99484491794846e-06	3.18237085515416e-05	4.0545904110358
PFKM	0.351031021393406	4.40483200545109	4.71964119581978	2.99878331502012e-06	3.1845815377599e-05	4.05334464160348
MAB21L4	0.834417190112622	2.53838759888487	4.71882170523562	3.01041505236954e-06	3.19495442709683e-05	4.0496749226345
TIGD4	0.209806902707201	1.05185629213974	4.71761883974209	3.02756699843658e-06	3.21116945254969e-05	4.04428949534733
TIGD3	0.273427075294931	1.49996013313262	4.71452411682049	3.07212852818973e-06	3.25641824200197e-05	4.03043972408095
PMS2	0.257528153390738	3.40094102832283	4.71300150825368	3.09428376930033e-06	3.27787538972853e-05	4.02362868830123
ATP2A2	0.273438763421661	6.2302144602307	4.71239296230984	3.10318154430018e-06	3.28527064047592e-05	4.02090706639905
UCP2	0.453796786906219	7.42717259702953	4.71152120078769	3.1159707820451e-06	3.29677402495389e-05	4.01700882025642
DNAH5	0.473332676184651	2.09103755622562	4.71121047615578	3.12054153287411e-06	3.29817427455466e-05	4.01561951709344
LIN7C	0.235839206510339	4.78669370084886	4.71116963734748	3.12114274989945e-06	3.29817427455466e-05	4.01543692604993
NUMA1	0.310846111327115	6.05208100242575	4.71012452027391	3.13656662174427e-06	3.3124308007823e-05	4.01076468517857
DMAC2L	0.212966801031156	3.51023956040695	4.7096420052346	3.14371230596633e-06	3.31793281553343e-05	4.00860790325074
CDC42BPB	0.380538109005939	5.50920363345072	4.70904452458404	3.15258224384746e-06	3.32524674827972e-05	4.00593752159009
ZC3H7A	0.23150717524177	4.89282966268147	4.70773298868954	3.17213722387684e-06	3.34381500721089e-05	4.00007683440617
ASAP1	0.315703623422203	4.67999452872716	4.70544831777665	3.20648057266373e-06	3.37793958300285e-05	3.98987122069766
PDP2	0.238261565329913	2.87553455626364	4.70493307496671	3.21427501198204e-06	3.38407086642335e-05	3.98757026459256
TMEM8B	0.285711465276056	3.31426083650606	4.70473848352369	3.217223471075e-06	3.38509578233428e-05	3.98670132429839
TMPRSS5	-0.317785449416746	0.770941880296464	-4.70421269377299	3.22520327842518e-06	3.39141007314157e-05	3.98435359690811
CES2	0.258574997659782	4.37385651804703	4.70382482539676	3.23110207695476e-06	3.39552971177221e-05	3.98262186344526
ZNF707	0.285675824932267	3.35920615645534	4.7026445792262	3.24911544440088e-06	3.41236756844553e-05	3.97735317464417
ERCC4	0.275749404886844	2.83938894586687	4.70246014501734	3.25193906050895e-06	3.41324161035661e-05	3.97652995951789
HUS1B	0.460912458919887	0.807564191843963	4.70072230858123	3.27866079481356e-06	3.43918274315204e-05	3.96877465364612
PRR12	0.284125225394416	4.84260007533684	4.70058694583788	3.28075103277123e-06	3.43927050163296e-05	3.96817069191762
PPFIBP2	0.33286809430643	3.98618814208787	4.69985703365697	3.29204426039036e-06	3.44899991583684e-05	3.96491424477496
MIS18A	0.262114248111431	5.17199539256111	4.698646256433	3.3108599349498e-06	3.46659372541475e-05	3.95951348324777
TMEM131L	0.327729384900732	3.899413635798	4.69699764448554	3.33664597356167e-06	3.49145982825684e-05	3.95216179013548
CPNE3	0.343493605077569	6.75566065850289	4.69661320659144	3.34268669841477e-06	3.49564673647524e-05	3.9504477994105
TUBA1B	0.304703991074069	6.72276340390691	4.69612904559541	3.35030934918402e-06	3.50148184420817e-05	3.94828938391101
C16orf87	0.245805707300796	2.38283274537572	4.6944798685993	3.37639969845492e-06	3.52659907565614e-05	3.94093880469768
CSTF2T	0.258495733550111	5.42324430209973	4.68939402626733	3.45809488105722e-06	3.60972876134718e-05	3.9182855884874
MRPL35	0.176045195480102	5.46274600445594	4.68895038687149	3.46531061323099e-06	3.61505927637122e-05	3.91631061611826
CXCL16	-0.337208079113488	6.1928447841153	-4.68850663235538	3.47254269901634e-06	3.62039927414567e-05	3.9143353036491
RBBP9	0.29082268210543	5.17773302004722	4.6883772576845	3.4746539124677e-06	3.62039927414567e-05	3.91375944247619
CNOT8	0.25057753012382	6.02054954929973	4.6872738201267	3.49271068788845e-06	3.63700250245492e-05	3.90884851366475
PML	-0.232370558806868	4.34851836813394	-4.68710886245657	3.49541781344512e-06	3.63761149498782e-05	3.90811444920168
AP3M1	0.299361169127056	5.54916998405982	4.68696974148311	3.49770250021134e-06	3.6377803916033e-05	3.90749537700313
PCNX1	0.286725482883696	3.64012507640451	4.68539777739532	3.52361774095425e-06	3.66251110248368e-05	3.90050149675094
POLR2K	0.267683723954723	7.00093348808026	4.68290513640794	3.56509001547001e-06	3.70153112844214e-05	3.88941583696822
FAN1	0.267078078078073	2.54556895603734	4.68288010383801	3.56550887502359e-06	3.70153112844214e-05	3.88930453583618
ZNF627	0.262034494085863	4.68880359505313	4.68275297673102	3.56763677023712e-06	3.70153112844214e-05	3.88873930506207
TANC2	0.449040496333221	3.59844815922992	4.68210900907974	3.57843448183894e-06	3.71048802291103e-05	3.88587632250122
CELF1	0.198037921210864	5.57719852702209	4.68028746967868	3.6091474922662e-06	3.73842184864888e-05	3.87778000120055
TFAP2B	1.09398447885037	3.51303094537418	4.68025268935131	3.60973638244684e-06	3.73842184864888e-05	3.87762543896595
MFSD6L	-0.51724182032604	2.02902275938168	-4.6798882056855	3.61591327066567e-06	3.74255757603922e-05	3.87600575343044
EME2	0.37592334357856	2.79853918674089	4.67972395395861	3.6187001573952e-06	3.74318169570029e-05	3.87527589278731
MCM2	0.438712276723275	4.47063634828095	4.67902481067313	3.63058575730188e-06	3.75321109047975e-05	3.87216947952305
TAOK2	0.23932920283142	5.15048625230826	4.67823776350465	3.6440106472636e-06	3.76481871573829e-05	3.86867300658343
PRR36	0.462046042335984	4.62165194297387	4.67747367153873	3.65708962995828e-06	3.77605519623403e-05	3.86527903172804
GPC3	0.691153875863819	3.87409495619186	4.67696344533336	3.66584830073058e-06	3.78281998040471e-05	3.86301297296018
NKIRAS2	0.200281232892633	4.93339855577692	4.67584551494462	3.68510952382319e-06	3.80040777607278e-05	3.85804872548538
DNA2	0.333518842993643	2.93169377742167	4.67394980946427	3.71799387287572e-06	3.83141151537547e-05	3.84963321640764
STARD3NL	0.209427335487241	4.64511624232969	4.6738551440161	3.71964338482192e-06	3.83141151537547e-05	3.84921305543537
ZNF609	0.305486871835269	4.56332685876032	4.67342356803342	3.72717236180669e-06	3.8368609177998e-05	3.84729765790943
ALG10	0.239511876427691	2.16501080879718	4.67260548128642	3.74148436101329e-06	3.84928222975797e-05	3.84366731681164
FBXO38	0.270598528696835	4.23366386066652	4.67043768341226	3.77966476355197e-06	3.88622999683748e-05	3.83405033471059
PRRC2A	0.228882774026291	7.12978310183257	4.67014558666858	3.78483786807916e-06	3.88921589081995e-05	3.83275482340515
KIF22	0.275016580560196	5.4970817588507	4.66965732359497	3.79350032560237e-06	3.89407595500312e-05	3.8305894395825
GRINA	0.287256005963604	8.80953446940989	4.66962063339473	3.79415202938195e-06	3.89407595500312e-05	3.83042673171167
CDH24	0.302131098755622	3.19636034768087	4.66949506300792	3.79638326768391e-06	3.89407595500312e-05	3.82986988103868
EDC4	0.293023643625456	4.40645322023412	4.66932153506685	3.79946873120747e-06	3.8949099313933e-05	3.82910038197697
RHOT1	0.26961177757335	4.67128615627524	4.66721399308038	3.83713542630681e-06	3.92701255624403e-05	3.81975672242472
SLC27A3	0.315726561634586	4.19771529009602	4.66720441307815	3.83730745996861e-06	3.92701255624403e-05	3.81971425895438
KDM7A	0.316646990087852	3.84312733993405	4.66718488676942	3.8376581281848e-06	3.92701255624403e-05	3.81962770861475
BUB3	0.266560118079259	6.04183211753611	4.66620819587167	3.85523763642893e-06	3.94264755897327e-05	3.81529895383361
GLYATL1	0.576516307017974	1.88677859679595	4.66380604922143	3.8988038831563e-06	3.98482400460936e-05	3.80465604788535
ZFAND3	0.198057068359131	6.54049956246062	4.65796211717817	4.00677638796121e-06	4.09225882451756e-05	3.77878515626222
NFYB	0.195639612866765	4.78483941925553	4.65785966898074	4.00869461281504e-06	4.09225882451756e-05	3.77833188860309
PPP1R13B	0.233590911347371	3.94689457763366	4.65727731854105	4.01961523372018e-06	4.1009645896407e-05	3.77575553574026
SERINC5	0.338195583546311	4.51675875328186	4.65607023184242	4.04234244257451e-06	4.12169836203017e-05	3.77041625976093
RAB14	0.256212872153499	6.99849031051593	4.65467188810845	4.06882506242072e-06	4.14618602093582e-05	3.76423259898878
DROSHA	0.227497479859325	5.05495866386561	4.65454708932899	4.07119665883021e-06	4.14618602093582e-05	3.76368080565258
PSMD3	0.386528144124276	6.95646253707963	4.65375630349483	4.08625515339944e-06	4.15905067275929e-05	3.76018469191139
N4BP3	0.429103377196684	4.32483753474358	4.65355793432568	4.09004097590684e-06	4.16032734621288e-05	3.75930777543182
PPFIBP1	0.338856115388887	4.23575300352971	4.65343629976503	4.09236400566798e-06	4.16032734621288e-05	3.75877009124961
WDR76	0.326993723995066	3.82408787760192	4.65180179291671	4.12370378543559e-06	4.18970260120724e-05	3.75154603134028
PPM1H	0.469918704208758	4.50842713446326	4.65123452515199	4.13463429978643e-06	4.19831942525707e-05	3.74903941539013
TTC26	0.263256516230387	3.54054293282111	4.65091482565704	4.14080675538427e-06	4.20209755993407e-05	3.74762686676664
MPP3	0.321397077791586	2.83175564552963	4.65023899376657	4.15388423494107e-06	4.21287430691657e-05	3.7446410908262
TLK1	0.251987997565242	4.92341067772136	4.64945217798677	4.16915927314145e-06	4.22586575645443e-05	3.741165500963
APBB2	0.414690837733527	4.82850744405716	4.64853013162661	4.18712833138236e-06	4.24157089833887e-05	3.737093250193
ZNF600	0.192846729598397	2.77181708072405	4.64822570372755	4.19307741808496e-06	4.24508841972689e-05	3.73574889726109
ZNF548	0.232906409943178	3.39118813205755	4.64694477878644	4.21819817085832e-06	4.26799980215534e-05	3.73009322638936
UNK	0.234045386391182	4.37366803037555	4.64635379241356	4.22983694076452e-06	4.27544727774386e-05	3.72748432820734
PCCA	0.294340240930373	3.18844522085718	4.6463177577234	4.2305475980476e-06	4.27544727774386e-05	3.72732526366071
GCN1	0.251716984810188	5.80021176370092	4.64482097454633	4.26016793204629e-06	4.30284492370497e-05	3.72071916091569
PLK4	0.344188100597514	3.25512223154912	4.64465453463614	4.26347394997415e-06	4.30364802724128e-05	3.71998469424689
TUBB6	-0.387154800090059	5.17678243459151	-4.64435565106513	4.26941690253264e-06	4.30711040078926e-05	3.71866584070945
TMEM67	0.293761916666023	2.78600279983664	4.64414053630269	4.27369913453625e-06	4.30889430387949e-05	3.71771667389993
IGSF23	-0.204572765890321	0.26734103309018	-4.64399303776782	4.27663773293481e-06	4.30932220708422e-05	3.71706587865023
YPEL2	0.347248229071775	3.91947804801305	4.6430606407683	4.29525875774517e-06	4.32554260327569e-05	3.71295238441494
ZNF517	0.273945091238208	3.66650851156642	4.64189694058311	4.31860846874845e-06	4.34650317993826e-05	3.70781951071355
FAM110C	0.474341026440838	3.77932358748271	4.64144515285506	4.32770643862915e-06	4.35310377688401e-05	3.70582707599807
INPPL1	0.26875011109936	6.03657494438752	4.63993309229641	4.35829001370814e-06	4.37981796617917e-05	3.69916002190752
AK9	0.257039586225776	1.99536624108533	4.63984239307141	4.36013112052396e-06	4.37981796617917e-05	3.69876017008101
PSMA6	0.176176738539888	1.61564904746943	4.63965222595233	4.363993755703e-06	4.37981796617917e-05	3.69792183277578
SLC6A2	-0.208443858690649	0.206297360965986	-4.63962800080068	4.36448604797785e-06	4.37981796617917e-05	3.69781504031347
CACNG6	0.583053197248128	0.751680802207367	4.639386424555	4.36939816790791e-06	4.38218166167008e-05	3.69675012068743
XPOT	0.273400322953627	5.88022490946345	4.63865858592095	4.38422989162212e-06	4.39448540014053e-05	3.69354196238306
ARHGEF26	0.437383286213737	3.94827671435723	4.63773823525922	4.40305383873218e-06	4.40952287074213e-05	3.68948591765981
FBXW11	0.272327223604655	5.31489583124208	4.63767365701129	4.40437756984278e-06	4.40952287074213e-05	3.68920134507293
CDK13	0.199379087375663	3.47784630747878	4.63722766500303	4.41353000012068e-06	4.41439854860707e-05	3.6872361222727
METTL3	0.232930915122087	4.32367478901952	4.63718538736717	4.41439854860707e-06	4.41439854860707e-05	3.68704983881599
C8orf37	0.295752999477945	2.93679376908086	4.63674477479623	4.42346023791986e-06	4.4208809608132e-05	3.6851085078298
METTL7A	0.331691819861019	5.78648162482024	4.63632647403863	4.43207959359322e-06	4.42691399966129e-05	3.68326563999008
ZNF528	0.360616138229195	3.07485590138691	4.63575172575207	4.44394896990617e-06	4.43618435318531e-05	3.68073377668942
ACOT8	0.191139561768717	3.71670851700768	4.6351819703057	4.4557453732601e-06	4.44537111162271e-05	3.67822419393101
KANSL1	0.244811827105021	3.47052870370268	4.63455570928999	4.46874638983726e-06	4.45574829097211e-05	3.67546605177736
ZSCAN29	0.264986505649715	3.95243561294765	4.63357853910306	4.48910500878343e-06	4.47344534014813e-05	3.67116314377943
ALDH6A1	0.337552134342853	4.55520525832458	4.63309008153019	4.49931503223172e-06	4.48101450624356e-05	3.66901256558886
ZUP1	0.22659077669671	3.85335612586821	4.63229055357378	4.51607538628151e-06	4.49509478053804e-05	3.66549286059559
AKAP5	0.449217281753407	2.38523376236628	4.63164303217091	4.52969319439883e-06	4.50603257991851e-05	3.66264273460054
CDK2	0.254647085250067	4.76098414109455	4.63070768989909	4.54943373000405e-06	4.52285346905695e-05	3.65852638816216
DYNLL2	0.254298818425221	6.45973431117722	4.63059205517412	4.55187994989687e-06	4.52285346905695e-05	3.65801754482888
THRB	0.407106781189928	3.03720756297267	4.63021719959446	4.55981860336538e-06	4.5281165041531e-05	3.65636809715982
SUFU	0.208748455938836	4.18025736310428	4.62923857666129	4.58060651219698e-06	4.5461259767838e-05	3.65206252084511
UQCC1	0.233608880870846	4.53961969860156	4.62801715993928	4.60667958000698e-06	4.56935694452081e-05	3.64668992225489
STAM2	0.275846241240713	4.67711214973059	4.62715372591859	4.62519688380585e-06	4.58507082639862e-05	3.64289275883843
HOXD1	0.117060807813284	0.289439929100011	4.62458753744002	4.68065461952524e-06	4.63736532824639e-05	3.6316111790715
MAPK4	-0.432868947096065	0.592106426475173	-4.62353455022334	4.70359497799873e-06	4.65740138202762e-05	3.62698366856516
TMPO	0.303980641957531	5.45451716234525	4.62298044079057	4.71571012080004e-06	4.66670158605732e-05	3.62454894255505
PPP1R11	0.194933436207056	6.85238741157243	4.62187498958865	4.7399694949187e-06	4.68800214327216e-05	3.61969245731485
PRR14L	0.271664556086263	4.31635754420803	4.62150082236471	4.74820779594225e-06	4.69253532104105e-05	3.61804890329044
HEATR6	0.306548072854459	4.07716582838979	4.6214182155164	4.75002846091378e-06	4.69253532104105e-05	3.61768606387652
DNAJA3	0.22123755361164	5.35225215404695	4.62037780152176	4.77301679136475e-06	4.71250181468991e-05	3.61311669931421
ZBTB21	0.278448000022866	3.46839769286917	4.62025494384802	4.77573842013791e-06	4.71250181468991e-05	3.61257718698142
R3HCC1L	0.216724381896367	4.16313065505236	4.61950771958911	4.79232357985842e-06	4.72614649935404e-05	3.60929614151569
SCD5	0.513731291291702	3.50605386367932	4.61925291702804	4.79799173600387e-06	4.72901543157598e-05	3.60817742117799
C1QL2	-0.3539430355571	0.408821378605372	-4.61863508866145	4.81176225113791e-06	4.73986235543125e-05	3.60546505908672
USP42	0.21383840847548	3.62964237276339	4.61796985435223	4.82663181237387e-06	4.75177882045308e-05	3.60254495256476
PLEKHA8	0.253321873906164	2.84987106435854	4.61772689155619	4.83207360005633e-06	4.75440536767885e-05	3.60147854221287
SRP9	0.241883848770538	8.61642138962171	4.61713029167856	4.84546102520901e-06	4.76484233919004e-05	3.59886017089181
BRWD3	0.291791591065545	2.9437944118304	4.61661497889075	4.85705307021713e-06	4.77350284538541e-05	3.59659880597849
U2AF2	0.211779472029147	7.11616795992003	4.61645525136952	4.86065157054937e-06	4.77430188648804e-05	3.5958979155526
MAML3	0.33085208216879	3.2906409174003	4.61628631224844	4.86446038502338e-06	4.77530647189581e-05	3.5951566286735
ADAM22	0.320177977017233	1.76296075593826	4.61606250852208	4.86951056253692e-06	4.7775278215159e-05	3.59417464036818
PPP2R2D	0.17381657651265	4.18211582227183	4.61496658540479	4.89431307742616e-06	4.7981768469126e-05	3.58936667102673
PRPF19	0.214710724157224	7.81532505349696	4.61488536911802	4.89615595405492e-06	4.7981768469126e-05	3.58901040572656
PLPBP	0.364692680018059	5.98182662369747	4.61385416865228	4.91961291889107e-06	4.81840945313102e-05	3.58448742125067
AR	0.720765955177415	5.20086072780774	4.61334780647771	4.93117073156108e-06	4.82697123580565e-05	3.5822667905142
SCGB3A1	-0.910993047001344	2.54594190277305	-4.61284371731716	4.94270255976808e-06	4.83256190873269e-05	3.58005635182713
FABP5	-0.490868522580456	3.23200524109764	-4.6127401215169	4.94507568161193e-06	4.83256190873269e-05	3.57960211032245
EDNRA	0.429299891388534	4.47960089438736	4.61272856488803	4.94534048303217e-06	4.83256190873269e-05	3.57955143799907
RUSF1	0.306736332341552	5.41911982397859	4.61247672914572	4.95111427348578e-06	4.8354472163844e-05	3.57844724356188
ODF4	0.0979385681716582	0.16941720858952	4.61208105404325	4.96019891906057e-06	4.84156090391219e-05	3.57671248626472
RC3H2	0.289177675907449	4.34541137232132	4.61087925693387	4.98789026477783e-06	4.8658189606313e-05	3.57144429414488
SLC1A4	0.422927792299029	5.72468811764456	4.61039250259332	4.99914805738974e-06	4.87157839750932e-05	3.56931092135313
PLCB4	0.517362837374587	3.05689937150239	4.61022176686188	5.00310265894676e-06	4.87157839750932e-05	3.56856266105462
NEXMIF	0.318710522590063	1.12497664423755	4.61013691257211	5.00506918151395e-06	4.87157839750932e-05	3.56819079121721
CCDC117	0.393323551675358	5.6953829473729	4.61009830927138	5.00596406973517e-06	4.87157839750932e-05	3.56802161620604
CDK14	0.38201895300197	4.04362088626238	4.60994366774007	5.00955045641546e-06	4.87157839750932e-05	3.56734392867027
USP10	0.232264189645616	5.78102427470108	4.60988776413839	5.01084755823158e-06	4.87157839750932e-05	3.56709894678391
RNF224	0.270495985693505	0.982828415331349	4.60842212025733	5.04496941334644e-06	4.90197141410192e-05	3.56067715291883
ARHGAP1	0.22625107347739	6.7369427903929	4.60760722495172	5.06403749879915e-06	4.91771120279986e-05	3.5571074641998
NHLRC2	0.24749185800248	3.75637314297672	4.60691217502426	5.08035593807155e-06	4.92919734772636e-05	3.55406322535079
CPSF2	0.23251251698341	4.36492819084105	4.60685854763383	5.08161710235267e-06	4.92919734772636e-05	3.55382836118971
TMEM33	0.239676142818445	5.20519283361044	4.60593074635892	5.1034840086958e-06	4.94625043990757e-05	3.54976540381273
MYBPH	-0.225404297597144	0.529194736587799	-4.60573575774995	5.10809107783762e-06	4.94625043990757e-05	3.5489116206452
CASP8AP2	0.320643301933942	3.58731151236889	4.60564544806171	5.11022621160591e-06	4.94625043990757e-05	3.54851619917192
CHURC1	0.298239449871014	4.93704209157363	4.60562369293662	5.11074068207486e-06	4.94625043990757e-05	3.54842094530715
UHRF1BP1L	0.31173736661705	4.2379383491513	4.60451910715223	5.13692765997183e-06	4.96878894423912e-05	3.54358511167528
RFX2	0.250754880263488	2.09086473295174	4.60348278695236	5.1616133328235e-06	4.98985067820614e-05	3.53904911755027
POLR3B	0.22621596356641	3.56434294624334	4.60105435750912	5.21990672161236e-06	5.04335970735265e-05	3.52842353301828
SRFBP1	0.277251247890063	4.0335668666388	4.60090383063441	5.22354078140341e-06	5.04402754891574e-05	3.52776507390038
BRI3	-0.204958676975744	5.20546825946987	-4.60050152905021	5.23326517832929e-06	5.05057236241914e-05	3.52600535872943
ATF1	0.234671929495829	4.78976238581223	4.60018461384919	5.24093786004963e-06	5.05513083406025e-05	3.52461923402444
MICALL1	-0.294642270586145	4.3840212544845	-4.59952045463139	5.25705254929291e-06	5.06782231129811e-05	3.52171461887919
SRMS	0.516322096022327	3.56007741997885	4.59725103818386	5.31247582387306e-06	5.11837187302891e-05	3.51179254492691
SHANK2	0.387838013455273	3.28850541579002	4.59656735882496	5.32928217670594e-06	5.13167957914268e-05	3.50880433090176
WBP11	0.268016658610641	6.45967423361647	4.59476740917947	5.3737733692428e-06	5.1716156961719e-05	3.50093910806809
BEX2	-0.595569565534207	4.30719807146343	-4.59428313653084	5.3858043711236e-06	5.18028546133886e-05	3.49882347304548
FAM47E	0.235124152612102	1.09657942040256	4.59398381930638	5.39325336838948e-06	5.184540815154e-05	3.49751595331896
ZSCAN32	0.222500943854806	3.99666818842747	4.59274452764074	5.42420054625983e-06	5.21136756518462e-05	3.49210314340192
EME1	0.343067112414367	2.09485165768242	4.59206614217511	5.44121308599955e-06	5.22478388201862e-05	3.48914075573083
PNMT	0.726282795214571	2.004500218719	4.59187951252376	5.44590235818771e-06	5.22635870209056e-05	3.48832584853193
PSORS1C1	-0.267604212813914	1.11537414059386	-4.59034575205464	5.48458697313508e-06	5.26053837266566e-05	3.48162993611966
CDKN2AIP	0.231852214081008	4.58079848767804	4.58970788714186	5.50075279029228e-06	5.27309299919517e-05	3.47884582937185
REST	0.276512920742916	4.57856164362285	4.58955196353623	5.50471141301653e-06	5.27393815646189e-05	3.47816531972371
METTL14	0.237163109710687	4.07823328558885	4.58848990220491	5.53174810114654e-06	5.29688058400289e-05	3.47353065112874
STXBP1	0.35591631875266	3.3887836016921	4.58765037007279	5.55321006481971e-06	5.31446234008989e-05	3.46986776739542
DARS2	0.304120877474517	4.48286556803551	4.58703566339762	5.56897520962552e-06	5.32657561902798e-05	3.4671861918272
ACER2	0.469367440068173	3.07852692560833	4.58677780840038	5.57560109943395e-06	5.32993880894021e-05	3.46606143293034
SPAG5	0.421204419130361	4.22591568578289	4.58593324139528	5.59735627311131e-06	5.34775287185774e-05	3.46237785643609
SCYL2	0.280092158473784	5.11148784434247	4.5851204001944	5.61837115213297e-06	5.3648401976356e-05	3.45883324479428
ZCRB1	0.176317064578446	4.39635003391608	4.58356077895651	5.65890523794803e-06	5.40053651327557e-05	3.45203372726611
ZNF518A	0.28048770163024	3.54795907351008	4.5805119995631	5.73895420662084e-06	5.47388286597001e-05	3.438748075486
MIB1	0.318572180732569	4.93311529011703	4.5800544498882	5.75106105850474e-06	5.48237967423645e-05	3.43675491955224
TFF1	1.53006574133985	7.65969756425141	4.57869480845068	5.7871822506886e-06	5.51374673578669e-05	3.43083320238001
BPNT2	0.270258181281164	6.20684892229389	4.57855759937199	5.79083951511423e-06	5.51416607161433e-05	3.43023569894361
COPG2	0.312780945910403	5.43313243373663	4.57834388933203	5.79654030683992e-06	5.51652975342789e-05	3.42930509030887
DACH1	0.756507931041278	3.92232202435426	4.57806921706577	5.80387519811016e-06	5.52044511074407e-05	3.42810907835618
POC1B	0.247550602915707	3.23137937790508	4.5778129583257	5.81072640312027e-06	5.52389631444711e-05	3.4269933047525
FCGBP	-0.626983462318917	2.74698801043825	-4.57680638254118	5.83771290613507e-06	5.5464744573811e-05	3.42261114285978
RABEP1	0.444203671645803	5.79868458780565	4.57584633631635	5.86356398506054e-06	5.5679494018802e-05	3.4184323802177
ZFYVE16	0.316609505287814	3.29425180053622	4.57157231883453	5.97998931014422e-06	5.67413240585924e-05	3.3998388502171
RAD23B	0.226430697453556	7.60329266554275	4.57149901299313	5.98200540104297e-06	5.67413240585924e-05	3.39952008348514
INO80	0.220587110445864	4.4739616826782	4.57117951723509	5.99079993901754e-06	5.67933135811729e-05	3.39813082765818
SIRT1	0.28306506669977	4.78359904160077	4.57033190017102	6.01419186831453e-06	5.69835536887291e-05	3.39444559014217
RAB21	0.236578941502138	4.19779533293351	4.56856931620929	6.06311534645111e-06	5.73905961070198e-05	3.38678432023127
ATP6V1G1	0.227085202755045	7.31652100274409	4.5685429934436	6.06384886521662e-06	5.73905961070198e-05	3.38666992610173
MYOZ3	0.324616956587982	0.958508802349958	4.56781558724156	6.08415272678835e-06	5.74739446504106e-05	3.38350898762858
MRPL13	0.292306135108461	5.27504285206309	4.56774674413985	6.08607769831522e-06	5.74739446504106e-05	3.38320985456411
CPSF7	0.206953424126131	5.84059222237568	4.56769918715559	6.08740781467585e-06	5.74739446504106e-05	3.38300321514447
INTS12	0.205333623483918	3.84755204053754	4.56759615055091	6.09029059172653e-06	5.74739446504106e-05	3.38255551856539
ZNF562	0.240247676333622	3.47236438596221	4.56758777002656	6.09052512117418e-06	5.74739446504106e-05	3.38251910539239
OR2C1	0.119256793490728	0.324427523253072	4.56750740268531	6.09277464584574e-06	5.74739446504106e-05	3.38216991440555
SENP7	0.273162734472737	3.60285774287678	4.56685517199967	6.11106044335275e-06	5.76147282723136e-05	3.37933622402007
THOC2	0.235319727889132	4.79802343395351	4.56599683770646	6.13520477988681e-06	5.78105607076745e-05	3.37560766418653
SH3BGRL3	-0.217975118606786	8.57747843068993	-4.56462404363856	6.17401087922433e-06	5.81442563021456e-05	3.36964566686802
MSLN	-0.801889608017118	1.48034438897271	-4.56371620139822	6.19980299159464e-06	5.83550924085294e-05	3.36570385139725
TSC1	0.228726703124543	3.22223310992728	4.5633614045014	6.209910964661e-06	5.84181525435178e-05	3.36416353451446
MFSD4A	-0.315501636232851	1.35397434235073	-4.56177145964825	6.25540216187342e-06	5.88138195581516e-05	3.35726230284164
TMEM272	0.0948495371323372	0.19779753469191	4.56061186841481	6.28878161879732e-06	5.90952395538301e-05	3.35223044637707
ARHGEF3	0.310252661905932	4.76894099319163	4.55995598593517	6.30773714463893e-06	5.92408847447185e-05	3.34938487630327
RSBN1L	0.233323858320801	4.52040912557186	4.55723982694107	6.38682147969019e-06	5.99507777447371e-05	3.33760475725329
RNF24	0.318451105114724	4.42825239167957	4.55574273994726	6.4308167769627e-06	6.03307058331367e-05	3.33111459481484
TIGD6	0.217282681087787	3.25074393749169	4.5556014303294	6.43498446480193e-06	6.03367799380224e-05	3.33050209225248
ZNF782	0.225585794427567	2.36947113876959	4.55494482708849	6.45438388212179e-06	6.04855876104798e-05	3.32765629488429
MFSD2B	-0.078882903730728	0.339594819965705	-4.55400740852988	6.48217727606669e-06	6.07128516457831e-05	3.32359406876167
CIB3	0.434220617526956	1.68064603482945	4.55349571830146	6.49739671268373e-06	6.07956539674522e-05	3.3213770281166
GRB2	0.282626781270815	7.4288765011974	4.55347170119859	6.49811190597272e-06	6.07956539674522e-05	3.32127297299004
SLC2A4RG	0.305083879084742	6.58311620087797	4.55252233449044	6.52644319545364e-06	6.10154721554523e-05	3.31716020840165
NT5DC4	-0.0947607712331763	0.129361617258891	-4.55244598713074	6.52872671721701e-06	6.10154721554523e-05	3.31682949747177
XRCC2	0.33093217947184	2.65016489355928	4.55174978950615	6.5495851266819e-06	6.11770512650287e-05	3.31381404200322
MTDH	0.289552442914054	6.60259117859421	4.55161580835685	6.55360659358159e-06	6.1181272883436e-05	3.31323377565297
COMMD6	-0.232779207979985	6.04913077513751	-4.55115525031308	6.56744839484275e-06	6.12771178484511e-05	3.31123924011953
METTL2A	0.23097986956973	4.00621988138135	4.55088471159104	6.57559234805127e-06	6.1319724072687e-05	3.31006770713807
AP1G2	0.283659161504423	3.84235623915807	4.5507347691338	6.58011019651851e-06	6.13284876391122e-05	3.30941842849329
EMP2	0.361020399188677	6.39319811118118	4.55061578995258	6.58369722315924e-06	6.13285708722551e-05	3.30890324068038
ZDHHC6	0.192860272001334	5.40559515947969	4.55020301611235	6.59615622349823e-06	6.14112534876478e-05	3.30711599910358
RGR	-0.164904653643802	0.135293867467846	-4.55004484291053	6.60093645145783e-06	6.14223945591679e-05	3.30643117544998
POLR2M	0.213812073068486	3.70898627400275	4.54956409085436	6.61548589746242e-06	6.15243777984297e-05	3.30434985600403
DMBX1	0.259940666020863	0.624056740809448	4.54867449137128	6.64248984153978e-06	6.17420151214706e-05	3.30049905119702
CLTC	0.342535781644778	7.60962427511509	4.54833905978414	6.65269934962653e-06	6.17960868139284e-05	3.29904725133431
PURA	0.279220624224251	3.62826066708805	4.54824654483346	6.65551786805787e-06	6.17960868139284e-05	3.29864684975374
PGAP1	0.332084590219653	2.07755220021052	4.54654496001237	6.70756231005439e-06	6.2245597181555e-05	3.29128379412387
ZNHIT3	0.220069583434407	3.93118673747715	4.5462458354618	6.71675154523681e-06	6.22971436609085e-05	3.28998969365832
DNMBP	0.413600126303359	3.76533812222193	4.545716162153	6.73305296858129e-06	6.2414563483766e-05	3.28769836526732
CHKA	0.2789407390917	4.32513961440671	4.54464466456493	6.76614588780375e-06	6.26874273064629e-05	3.28306390077633
DCAF16	0.304513195438553	5.16176789827158	4.54399854121981	6.78617657938582e-06	6.28390419074409e-05	3.28026976351875
ZFYVE26	0.253396082503064	3.47271680002007	4.54363397025663	6.79750385683064e-06	6.29099439017695e-05	3.27869335193692
HAUS3	0.220549748979486	2.83245012724109	4.54331726140286	6.80735876907342e-06	6.29671501899182e-05	3.27732399215132
C11orf58	0.219443059747138	5.84081724940233	4.54276637916082	6.82453302575393e-06	6.30919611981782e-05	3.27494234343163
TTC7A	-0.251789006132875	3.94888065317813	-4.5418210066823	6.85410277449639e-06	6.33311706495246e-05	3.27085580490859
ZNF43	0.370277528325863	3.95530993627664	4.53971108448129	6.92054161531206e-06	6.39106052189918e-05	3.26173813885314
ZNF792	0.238838360857784	2.9447990448853	4.53890728095253	6.94601451144734e-06	6.41113024912264e-05	3.25826567309311
CAMP	0.580227264896042	1.99983568321718	4.53858026247795	6.95640358752362e-06	6.41726358935171e-05	3.25685310235478
MPST	-0.285068663444668	4.09346373999298	-4.53649152851196	7.02311317471782e-06	6.47380162400755e-05	3.24783294956167
DPF2	0.183021165322157	4.72144488783765	4.53642507362527	7.02524563632092e-06	6.47380162400755e-05	3.2475460287399
RHBDL3	0.388080079278017	0.994164339750304	4.53583608287113	7.04417283942126e-06	6.48775510304569e-05	3.24500321508207
TGFBRAP1	0.221968230933228	4.80324298944727	4.5326920388692	7.14603674746486e-06	6.57803812306916e-05	3.23143480476729
FOXD4	0.238446081259999	1.01037071091776	4.53205813021854	7.166745178676e-06	6.59355943974808e-05	3.22870017047363
ZNF736	0.26336133574536	2.92315559496084	4.53116986156578	7.19585984542014e-06	6.61679387073504e-05	3.22486884284658
POLR2D	0.180475726622101	4.67989631965349	4.53067097698293	7.21226142564589e-06	6.62831961584829e-05	3.22271733267621
PSORS1C2	-0.379501332657549	0.553513461980337	-4.53036178268387	7.22244464079395e-06	6.634121175949e-05	3.22138399887816
SNX5	0.195045781237392	5.40424884790406	4.52928837665867	7.25790405019691e-06	6.66312134013792e-05	3.21675582156774
SAPCD2	0.382016914543073	3.50491878083677	4.52857645605528	7.28151398956722e-06	6.68121786837163e-05	3.21368681260265
RSPRY1	0.234075430472238	4.68259984094463	4.52816063814051	7.29533811238679e-06	6.69032077294326e-05	3.21189447568763
DUOXA1	-0.355386064840482	0.924475016312168	-4.52729191274825	7.32430068087323e-06	6.71328950107845e-05	3.20815042390509
TM4SF1	-0.596113802289223	7.49324051841076	-4.5264739932443	7.35167017179302e-06	6.73477427816849e-05	3.20462594530886
NUFIP2	0.30703294629761	5.62861542819216	4.5261624372763	7.36212133014213e-06	6.74074570505535e-05	3.2032835817845
RPS6KA5	0.23156825804122	1.70453560150427	4.52518249228208	7.39508658266565e-06	6.76731361595778e-05	3.19906196989159
NEURL1	0.683487538358951	2.72977240964711	4.5243498237929	7.42320865093675e-06	6.7894234939731e-05	3.19547549270653
DEGS1	0.376525186159572	7.23703477352903	4.52322234478042	7.46145094798099e-06	6.81968829044801e-05	3.19062018052167
TMEM65	0.315029385163081	3.79825271783149	4.5231398553508	7.46425626189059e-06	6.81968829044801e-05	3.19026499674157
MAN2A1	0.356339065719212	4.29044105525072	4.52257204580613	7.48359387794846e-06	6.83371332275102e-05	3.18782027993809
TBCK	0.260724942281672	3.51714675248072	4.51900208514896	7.60627918032653e-06	6.94204606766756e-05	3.17245625504774
BDP1	0.334225142149795	3.84113089240818	4.51772704062332	7.65056292002147e-06	6.97874659122767e-05	3.16697157867167
TMEM220	-0.272019178412433	1.82787007182634	-4.51721705260231	7.66834449622049e-06	6.9912459928308e-05	3.16477823822272
PIGS	0.318204131647769	5.54330148963589	4.51685097713804	7.68113274418701e-06	6.99918209651065e-05	3.16320397398563
RDH16	0.429950209596565	1.50972639689907	4.51541321430667	7.73155676323526e-06	7.04138591508249e-05	3.15702219021423
CBX4	0.335714294027112	6.01574586373383	4.51514993015249	7.7408247569595e-06	7.04608265184736e-05	3.15589037533752
ZNF417	0.259242432619096	3.0701542477037	4.511754963038	7.86129088911445e-06	7.15193873882281e-05	3.14130146015772
ATE1	0.294875096057844	4.69448120561756	4.51116298562259	7.88247963780515e-06	7.1674111932085e-05	3.13875864631676
SPAG9	0.312889745898447	4.81383508535174	4.51032902950906	7.91242248106973e-06	7.18805814391073e-05	3.13517694850998
MED22	0.22056482578	4.33931682599539	4.51029702022783	7.91357393089822e-06	7.18805814391073e-05	3.13503948640645
PIK3R4	0.253276528204989	5.01690701949346	4.50987167022909	7.92889003724113e-06	7.19815546813098e-05	3.13321293008426
CUL3	0.269483455330493	4.5557763457497	4.50951725697276	7.94167353468239e-06	7.20594411775839e-05	3.13169111545702
ERGIC2	0.23461055980852	4.91989256242294	4.50882832846404	7.966579370422e-06	7.22471801105995e-05	3.12873324373006
RBM22	0.192216479041874	5.8364155478898	4.50803477119628	7.99536049112714e-06	7.24698460168795e-05	3.12532667461931
MIA3	0.310871800552986	5.53037907126789	4.50641229379401	8.0545158127713e-06	7.29674424053383e-05	3.11836346301099
RHOU	0.472911461188991	4.14534790855795	4.50538784968375	8.09208274368581e-06	7.32690429090199e-05	3.11396803820615
ITCH	0.247813635450001	4.63200119329639	4.50458867169847	8.12150559487549e-06	7.3496624021207e-05	3.11053977203129
CECR2	0.443257416884703	1.1154888727612	4.50335014980255	8.16730619274569e-06	7.38720992842539e-05	3.10522794958196
NSD2	0.272687066428317	4.10345706144873	4.50292240280504	8.18318173443242e-06	7.39704089369882e-05	3.1033937260122
SNX32	-0.18738439927144	0.699369065526995	-4.50282484580413	8.18680663672501e-06	7.39704089369882e-05	3.10297541410055
DSCC1	0.383862459564066	3.79420395476967	4.50197636672172	8.21839833973879e-06	7.4216726840423e-05	3.09933759927874
RAB40C	0.268998149238901	5.10304238779983	4.50082953138574	8.26128458429615e-06	7.45647276328784e-05	3.09442160701512
FAHD1	0.232879489826685	5.37148742153377	4.50050621129748	8.27341394104222e-06	7.46349026049808e-05	3.09303588222695
LRRK2	0.373689493271117	1.85084457098825	4.50003751023934	8.29102757670099e-06	7.47284447783305e-05	3.09102722994642
GOLGA2	0.227675873101086	6.04863725683888	4.4999982915187	8.29250303199444e-06	7.47284447783305e-05	3.09085916408625
DHFR	0.326012705843635	3.90122557223208	4.49976271349099	8.30137105705621e-06	7.47690488270854e-05	3.08984965890096
TIAL1	0.171730277384266	5.29762470949376	4.49945350359322	8.31302465234167e-06	7.483468620858e-05	3.08852469892911
NEU4	0.282882886345116	0.412714797906921	4.4992067862239	8.32233425505399e-06	7.48791648984911e-05	3.08746757916093
USP41	0.258202700807029	0.522731964423603	4.49830669569629	8.35638295565513e-06	7.51405558912846e-05	3.08361138152682
TCEA1	0.251333695764347	6.18767547030905	4.49820722217211	8.36015403061142e-06	7.51405558912846e-05	3.08318525770683
ABHD11	0.302736908688569	6.23185248670787	4.49781318452258	8.37510816422564e-06	7.52332567533205e-05	3.08149736859039
ZBTB37	0.293229008634351	2.7876839143447	4.49770425626419	8.37924662439258e-06	7.52332567533205e-05	3.08103079063687
MRPL42	0.201188559297421	3.69413226154402	4.49688507056518	8.41043241372477e-06	7.54737233357291e-05	3.07752226688356
DHX8	0.241859626430635	4.6628075282517	4.49623277009683	8.43534452820741e-06	7.56576688715202e-05	3.07472892693317
ZNF664	0.277048719698279	6.85073933412162	4.49533970162562	8.46956656664417e-06	7.59247410596876e-05	3.07090515855133
AP1G1	0.271370582276985	5.34385531389725	4.49522476029834	8.47398072620667e-06	7.59247410596876e-05	3.07041307615382
PLA2G10	0.405139491422968	1.64410031229289	4.49335740873801	8.54600333486454e-06	7.65300403132592e-05	3.06242027867599
HMGB1	0.209823318692911	6.72234354726163	4.49205527719143	8.59657251040985e-06	7.69426907720234e-05	3.05684860862768
CSF1	-0.39766510017752	5.00415244765641	-4.49141747485906	8.62144650753977e-06	7.712504861129e-05	3.05412007334745
ZNF443	0.248249877422442	3.4042880429695	4.4905733903328	8.65447146937127e-06	7.73800944105496e-05	3.05050961040487
ZGRF1	0.219744784983863	1.77354651906209	4.49010448341708	8.67286987947915e-06	7.75041656591619e-05	3.04850419362634
NF1	0.331242785964477	3.87886614752229	4.48918371030822	8.70910719454641e-06	7.7787439976303e-05	3.04456680545067
TNFAIP1	0.260777193347807	5.98083513889769	4.48806687988345	8.75325513879863e-06	7.81410380619836e-05	3.03979204786147
CGN	0.435146261414085	5.47949488590282	4.48771045671989	8.76738951299113e-06	7.82264738431379e-05	3.03826847289125
TRNAU1AP	-0.175175468779666	3.81583948544099	-4.48329890025451	8.94415548591859e-06	7.97621358109493e-05	3.01942003030425
FAM20C	-0.364869748916374	4.78700374814174	-4.48173529977879	9.0076228771353e-06	8.02863526334369e-05	3.01274365544369
SLC39A11	0.355201206472054	5.80921345827583	4.48077073450509	9.04699005924134e-06	8.05953272429296e-05	3.00862616325187
PROSER3	0.237503226320839	3.02446029124682	4.47839225401376	9.14476955698696e-06	8.13959392117257e-05	2.99847653177039
NUCKS1	0.254174809419846	8.17551668419308	4.47835381275261	9.14635816346463e-06	8.13959392117257e-05	2.99831253342167
MRS2	0.199767324087887	4.76279254595978	4.47748642430188	9.18227384132673e-06	8.16731570525896e-05	2.9946124229955
CTNNAL1	0.331001433692139	4.57148594841545	4.47463910394234	9.30112410797871e-06	8.26734657218884e-05	2.98247098783233
FBXO5	0.331801539144965	3.41382827206833	4.47456153478479	9.30438246076561e-06	8.26734657218884e-05	2.9821403207696
FAM155A	0.391524683339257	1.16183729320651	4.47300901458225	9.36982770687466e-06	8.3211837769861e-05	2.97552325227212
SLC7A6OS	0.157535985069466	1.7609249336328	4.47258684456976	9.38770006517036e-06	8.33273843174624e-05	2.97372427075064
BCAS1	0.725530509244075	3.44782118643109	4.47208766602396	9.40887467848081e-06	8.34721076548453e-05	2.97159733840285
MYORG	0.381017684514407	4.47251323465372	4.47192832106336	9.41564354714636e-06	8.34889448515719e-05	2.97091843748922
MDM4	0.263393743215051	4.28285608738103	4.47147177655558	9.43506309532276e-06	8.35832450808635e-05	2.96897342050269
SPOP	0.255842636971617	5.41281063590628	4.47144903431375	9.43603146041254e-06	8.35832450808635e-05	2.9688765365328
LEO1	0.305970363106452	5.75724971981558	4.47030477432977	9.48487716581849e-06	8.39725178833311e-05	2.96400247836295
ITGB8	-0.521957187027092	2.6571246665549	-4.46892135803331	9.54425534781399e-06	8.44545878479772e-05	2.95811126422449
SLC30A9	0.25574433718949	5.47069801541873	4.46853851118164	9.56075047731335e-06	8.45568953463111e-05	2.95648122795609
BCLAF1	0.225448924993437	5.85418696740318	4.46838791898201	9.56724629054349e-06	8.45707072820606e-05	2.95584009134124
RBPJ	0.18628634750973	5.15352334884742	4.4673273916205	9.61311213423838e-06	8.49323412272401e-05	2.9513255327619
ANGEL2	0.246792471356527	4.50610265260816	4.46708153803718	9.623774878962e-06	8.49479383813572e-05	2.95027910089018
MAP1A	0.341509086402787	3.09968010871751	4.46705815147213	9.62478975125996e-06	8.49479383813572e-05	2.95017956293974
TAF11	0.201480165743117	5.61451716249129	4.46663384970824	9.64322036118651e-06	8.5050648633876e-05	2.94837373290838
SRCIN1	0.419026485104792	3.04456676931667	4.46656184819727	9.64635128029492e-06	8.5050648633876e-05	2.94806731000338
RXYLT1	0.199729476589865	2.49618830350387	4.46565974710949	9.68566092564124e-06	8.53512246232586e-05	2.94422855128508
GTF2I	0.315235492363906	3.34660957889537	4.46555119276215	9.69040158208058e-06	8.53512246232586e-05	2.9437666627663
MISP	0.689751412440947	5.08304584797077	4.4634393110305	9.78307257909645e-06	8.6123196715826e-05	2.93478288095553
WDR89	0.186237140778565	3.97399305554981	4.46314923775893	9.79586732680046e-06	8.6191563645462e-05	2.93354924011817
C10orf90	-0.223391965305558	0.303357502642502	-4.46280581670078	9.81103589470278e-06	8.6280736395693e-05	2.93208881496559
CD9	0.287018941719444	7.86287681747732	4.46119479622712	9.88249387373342e-06	8.68645871773286e-05	2.9252392173356
ZNF200	0.174043397347728	2.77020260878743	4.46099666259938	9.89131657956928e-06	8.68975736411161e-05	2.9243969686121
ZBED3	0.286120316527467	3.13368261596563	4.46039331334925	9.91822964645311e-06	8.70893730226467e-05	2.92183239783667
PLEKHA6	0.365138579313617	5.18374563335468	4.45895727613525	9.98256808856833e-06	8.76094301270155e-05	2.91572973566888
GTF2H2C	0.200764908919804	1.52826021930818	4.45870442598174	9.9939377823085e-06	8.7664326299267e-05	2.91465539894784
NEK1	0.270645337058003	3.25693136987767	4.45760490787342	1.00435232422165e-05	8.8054214000814e-05	2.90998430753079
ZNF713	0.243749701222564	1.91471256421788	4.4572848072326	1.0058003188902e-05	8.81360811133843e-05	2.90862462270489
PIP4K2B	0.287988777724415	6.03175732705791	4.45702923628438	1.0069578447035e-05	8.81924244160348e-05	2.9075391044666
TBC1D10B	0.188565193784084	5.35917776525377	4.45615856586696	1.01091084830098e-05	8.84934215519855e-05	2.90384143211439
FBXO45	0.250058185183164	4.40381498177069	4.45602939875135	1.01149855514005e-05	8.84996693981647e-05	2.90329292620086
ZNF143	0.181276983348695	4.06245149832127	4.45540971852409	1.01432263653888e-05	8.87014795422266e-05	2.90066167039926
STAU1	0.21718091913584	7.38504744877905	4.45528291309771	1.01490145943127e-05	8.87068384224987e-05	2.90012327733865
ZC3H4	0.16437567356851	5.01776832059849	4.45508753519799	1.01579391112841e-05	8.87395904013296e-05	2.89929376575482
LPIN2	0.305433204384082	4.58120740091593	4.45447785824806	1.01858364183535e-05	8.89379705606614e-05	2.89670549134239
ZNF649	0.350181406403655	3.25619112115778	4.45284373318246	1.02609722750906e-05	8.95484036634686e-05	2.8897697298196
PRPF40A	0.227550229213854	5.62587355972328	4.45203780380598	1.02982234526543e-05	8.98043593012799e-05	2.88634997289116
S100G	0.55036982699302	0.665612348529657	4.45198259381644	1.03007800692133e-05	8.98043593012799e-05	2.886115724362
MSRA	-0.279247271069003	2.97141724802222	-4.45107981591004	1.03426714519951e-05	9.01237359873897e-05	2.88228574274701
ERAL1	0.237736438385267	6.42870947038678	4.45071908896569	1.03594557506461e-05	9.01813468278159e-05	2.88075558203194
ENO1	-0.302196401879739	8.94418007260316	-4.45071157107289	1.0359805828703e-05	9.01813468278159e-05	2.8807236932529
GABRA5	-0.224239868859624	0.18258883456997	-4.4503280965837	1.03776777284606e-05	9.02610032365116e-05	2.87909716914348
OTOR	0.248294073240842	0.465767321165434	4.45028927282318	1.03794887619116e-05	9.02610032365116e-05	2.87893250369898
COG2	0.293654923111091	3.81376342575387	4.44996301480296	1.03947198626745e-05	9.034761584495e-05	2.87754877959419
NCOA2	0.339515784471559	4.94160666392337	4.44974603908966	1.04048610512336e-05	9.03899231718928e-05	2.87662859535533
GPR135	0.186655515579377	1.00625878076794	4.44935893631947	1.04229773105421e-05	9.05014341958928e-05	2.87498701351973
SERPINB7	-0.355367583658605	0.693559856009075	-4.4484264749276	1.04667402298665e-05	9.08286653704967e-05	2.87103328138897
RITA1	0.198451389319974	5.13131099534103	4.44833032695971	1.04712627054902e-05	9.08286653704967e-05	2.87062564794098
RUNDC1	0.325947754678189	5.27311266058526	4.44698493988481	1.05347417706521e-05	9.13330672478383e-05	2.86492254089651
WFIKKN1	0.229263251055811	0.876290567190861	4.44643035795634	1.05610155775121e-05	9.15145636999786e-05	2.86257213033986
CEP57L1	0.197380598583041	1.94308014905251	4.44547346569489	1.0606496779226e-05	9.18622308215938e-05	2.85851730246825
GALNT1	0.266485305189947	6.51034234881318	4.44485871562502	1.06358148006637e-05	9.20174315025889e-05	2.85591272915451
ZNF398	0.186424230882798	4.0379579179041	4.44480821802374	1.06382265253687e-05	9.20174315025889e-05	2.85569879578566
DDX60	0.479287745061106	4.68761794943054	4.44476016205503	1.0640522125912e-05	9.20174315025889e-05	2.8554952085056
FOXP1	0.250126225055293	2.90824454951223	4.44198362380565	1.07739637871268e-05	9.31040264493538e-05	2.84373598549532
GTF2H3	0.22425833129403	4.81953179305887	4.44192009870883	1.07770355003219e-05	9.31040264493538e-05	2.84346702331511
CNNM4	0.321625627638609	5.27455124666534	4.44144768655644	1.07999049882603e-05	9.32311434899466e-05	2.84146696537528
C4orf54	-0.0764500385799208	0.0647306277990953	-4.44139149297726	1.08026284113789e-05	9.32311434899466e-05	2.84122907099785
TRAF6	0.217623458407992	3.47708356671078	4.43934476969354	1.09022722250186e-05	9.40437573914539e-05	2.83256621716019
ZMYM3	0.216104857801891	4.84034466204669	4.43783655647331	1.09762613963511e-05	9.4634366364918e-05	2.82618500934288
TMEM203	0.164245808360727	6.47485803837664	4.43752208388821	1.09917490851491e-05	9.47202510404503e-05	2.82485473873703
DCK	0.287168943895186	4.94822035929922	4.43729608691439	1.10028922919483e-05	9.47686300924589e-05	2.82389878862148
F2R	0.403828009323125	5.82276871692491	4.43683017838248	1.10258989294547e-05	9.48754533556562e-05	2.82192817365383
RET	0.792961111356628	4.17412878821288	4.43682074134274	1.10263654074952e-05	9.48754533556562e-05	2.82188826057218
YWHAQ	0.248025074400955	8.61436212961089	4.43641263943286	1.10465561928135e-05	9.50014917936893e-05	2.82016230705039
SLPI	-0.910326778639108	6.16411747832176	-4.43628657336569	1.10528004461588e-05	9.50075223907534e-05	2.81962917553504
ANTXRL	-0.208015615773151	0.23841689810414	-4.43595947161506	1.10690180795638e-05	9.50900890189111e-05	2.81824593283055
KBTBD7	0.250443671299595	3.69887140761823	4.4358691218435	1.10735016150377e-05	9.50900890189111e-05	2.81786387986763
BRCA2	0.287431766348011	2.00071182527613	4.4351206608839	1.11107103077969e-05	9.53618300829436e-05	2.81469921685556
PPP5C	0.194191924019184	4.84063504086359	4.43164138887416	1.12852544584883e-05	9.68114421513959e-05	2.7999945857834
SMIM33	0.121055946430105	0.215646798867312	4.43145828209074	1.12945126787233e-05	9.68423948540855e-05	2.79922100925482
[truncated: 15,141 more rows]
